# Supplementary material for: Overcoming size limits with dynamic templates enabling large area single crystal nanowire arrays for photodetectors
Source: Nat Commun. 2025 Nov 10;16:9891. doi: 10.1038/s41467-025-65157-5 (PMC12603182; doi:10.1038/s41467-025-65157-5)
Supplement: Supplementary file 5 — Source Data [file 41467_2025_65157_MOESM5_ESM.xlsx]

## Sheet: Fig.2c
	t-PB	t-MB
TFA-	-1.57	-1.21
Ac-	-1.3	-1.15
Br-	-0.92	-0.73

## Sheet: Fig.2d
	Pb-Pb dimer		MTFA-passivated		Note: For better visual comparison, we multiply the data in column D by (-1)
-22.2914	0	-28.9591	0
-22.2855	0	-28.9482	0
-20.6126	0.000180978	-27.4095	8.60518e-05
-20.6067	0.000355	-27.3986	0.000139386
-20.6008	0.0006975	-27.3877	0.000223104
-20.5949	0.00137	-27.3768	0.000352877
-20.589	0.00198	-27.3659	0.000551527
-20.5831	0.00283	-27.355	0.000851803
-20.5772	0.00404	-27.3441	0.0013
-20.5713	0.0057	-27.3332	0.00196
-20.5654	0.008	-27.3222	0.00292
-20.5596	0.01115	-27.3113	0.0043
-20.5537	0.01544	-27.3004	0.00626
-20.5478	0.02121	-27.2895	0.009
-20.5419	0.02895	-27.2786	0.01279
-20.536	0.03923	-27.2677	0.01796
-20.5301	0.0528	-27.2568	0.02492
-20.5242	0.07055	-27.2459	0.03417
-20.5183	0.09363	-27.2349	0.04629
-20.5124	0.12338	-27.224	0.06197
-20.5066	0.16145	-27.2131	0.08199
-20.5007	0.2098	-27.2022	0.10718
-20.4948	0.27071	-27.1913	0.13845
-20.4889	0.34689	-27.1804	0.17674
-20.483	0.44139	-27.1695	0.22293
-20.4771	0.55771	-27.1586	0.27788
-20.4712	0.69978	-27.1476	0.34226
-20.4653	0.87191	-27.1367	0.41658
-20.4594	1.0788	-27.1258	0.50103
-20.4535	1.32546	-27.1149	0.59546
-20.4476	1.61717	-27.104	0.69931
-20.4417	1.95929	-27.0931	0.81156
-20.4359	2.35723	-27.0822	0.93067
-20.43	2.81621	-27.0712	1.05463
-20.4241	3.34106	-27.0603	1.18095
-20.4182	3.93607	-27.0494	1.30675
-20.4123	4.60468	-27.0385	1.42883
-20.4064	5.34927	-27.0276	1.54383
-20.4005	6.17089	-27.0167	1.64833
-20.3946	7.06902	-27.0058	1.73907
-20.3887	8.04134	-26.9949	1.81309
-20.3829	9.08354	-26.984	1.86788
-20.377	10.1892	-26.973	1.90154
-20.3711	11.3497	-26.9621	1.9129
-20.3652	12.554	-26.9512	1.9129
-20.3593	13.7892	-26.9403	1.90154
-20.3534	15.0403	-26.9294	1.86788
-20.3475	16.2903	-26.9185	1.81309
-20.3416	17.5209	-26.9076	1.73907
-20.3357	18.713	-26.8967	1.64833
-20.3298	19.8467	-26.8857	1.54383
-20.3239	20.902	-26.8748	1.42883
-20.318	21.8597	-26.8639	1.30675
-20.3122	22.7017	-26.853	1.18095
-20.3063	23.4115	-26.8421	1.05463
-20.3004	23.9748	-26.8312	0.93067
-20.2945	24.3802	-26.8203	0.81156
-20.2886	24.6388	-26.8093	0.69931
-20.2827	24.7549	-26.7984	0.59546
-20.2768	24.7261	-26.7875	0.50103
-20.2709	24.5822	-26.7766	0.41658
-20.265	24.3067	-26.7657	0.34226
-20.2592	23.8664	-26.7548	0.27788
-20.2533	23.2704	-26.7439	0.22293
-20.2474	22.5307	-26.733	0.17674
-20.2415	21.6621	-26.722	0.13845
-20.2356	20.6815	-26.7111	0.10718
-20.2297	19.6073	-26.7002	0.08199
-20.2238	18.459	-26.6893	0.06197
-20.2179	17.2565	-26.6784	0.04629
-20.212	16.0196	-26.6675	0.03417
-20.2061	14.7674	-26.6566	0.02492
-20.2002	13.5179	-26.6457	0.01796
-20.1944	12.2876	-26.6348	0.01279
-20.1885	11.0913	-26.6238	0.009
-20.1826	9.94141	-26.6129	0.00626
-20.1767	8.84845	-26.602	0.0043
-20.1708	7.82059	-26.5911	0.00292
-20.1649	6.86379	-26.5802	0.00196
-20.159	5.98193	-26.5693	0.0013
-20.1531	5.17691	-26.5584	0.000851803
-20.1472	4.4489	-26.5474	0.000551527
-20.1413	3.79652	-26.5365	0.000352877
-20.1354	3.21714	-26.5256	0.000223104
-20.1296	2.70712	-26.5147	0.000139386
-20.1237	2.26201	-26.5038	8.60518e-05
-20.1178	1.87687	-26.4929	0
-20.1119	1.54641	-25.2161	8.60518e-05
-20.106	1.26522	-25.2052	0.000139386
-20.1001	1.02791	-25.1943	0.000223104
-20.0942	0.82927	-25.1834	0.000438929
-20.0883	0.66434	-25.1725	0.000690914
-20.0824	0.52848	-25.1615	0.00107
-20.0765	0.41746	-25.1506	0.00165
-20.0707	0.32746	-25.1397	0.00251
-20.0648	0.25506	-25.1288	0.00377
-20.0589	0.19728	-25.1179	0.0056
-20.053	0.15152	-25.107	0.00822
-20.0471	0.11556	-25.0961	0.01192
-20.0412	0.08752	-25.0851	0.01709
-20.0353	0.06581	-25.0742	0.02422
-20.0294	0.04915	-25.0633	0.03392
-20.0235	0.03644	-25.0524	0.04696
-20.0176	0.02684	-25.0415	0.06425
-20.0117	0.01962	-25.0306	0.08689
-20.0058	0.01425	-25.0197	0.11615
-20	0.01027	-25.0088	0.15347
-19.9941	0.00735	-24.9978	0.20043
-19.9882	0.00523	-24.9869	0.25872
-19.9823	0.00369	-24.976	0.33011
-19.9764	0.00259	-24.9651	0.41633
-19.9705	0.0018	-24.9542	0.519
-19.9646	0.00112	-24.9433	0.63951
-19.9587	0.00071	-24.9324	0.7789
-19.9528	0.0003625	-24.9215	0.93772
-19.947	0	-24.9106	1.11589
-19.9175	0.0002725	-24.8996	1.31258
-19.9116	0.0003975	-24.8887	1.52613
-19.9057	0.000665	-24.8778	1.75394
-19.8998	0.00141	-24.8669	1.99251
-19.8939	0.00204	-24.856	2.23742
-19.888	0.00292	-24.8451	2.48346
-19.8821	0.00415	-24.8342	2.72478
-19.8763	0.00585	-24.8232	2.95508
-19.8704	0.0082	-24.8123	3.1679
-19.8645	0.01142	-24.8014	3.35691
-19.8586	0.01579	-24.7905	3.5162
-19.8527	0.02168	-24.7796	3.64061
-19.8468	0.02955	-24.7687	3.72598
-19.8409	0.04001	-24.7578	3.78077
-19.835	0.05379	-24.7469	3.80308
-19.8291	0.07181	-24.7359	3.78077
-19.8233	0.0952	-24.725	3.72598
-19.8174	0.12534	-24.7141	3.64061
-19.8115	0.16387	-24.7032	3.5162
-19.8056	0.21276	-24.6923	3.35691
-19.7997	0.2743	-24.6814	3.1679
-19.7938	0.35119	-24.6705	2.95508
-19.7879	0.44651	-24.6596	2.72478
-19.782	0.56374	-24.6486	2.48346
-19.7761	0.70681	-24.6377	2.23742
-19.7702	0.88002	-24.6268	1.99251
-19.7643	1.08806	-24.6159	1.75394
-19.7584	1.33593	-24.605	1.52613
-19.7526	1.62885	-24.5941	1.31258
-19.7467	1.97219	-24.5832	1.11589
-19.7408	2.37129	-24.5723	0.93772
-19.7349	2.83133	-24.5613	0.7789
-19.729	3.3571	-24.5504	0.63951
-19.7231	3.95282	-24.5395	0.519
-19.7172	4.62189	-24.5286	0.41633
-19.7113	5.36671	-24.5177	0.33011
-19.7054	6.18822	-24.5068	0.25872
-19.6995	7.08579	-24.4959	0.20043
-19.6937	8.05713	-24.485	0.15347
-19.6878	9.09792	-24.474	0.11615
-19.6819	10.2018	-24.4631	0.08689
-19.676	11.36	-24.4522	0.06425
-19.6701	12.5618	-24.4413	0.04696
-19.6642	13.7942	-24.4304	0.03392
-19.6583	15.0423	-24.4195	0.02422
-19.6524	16.2894	-24.4086	0.01709
-19.6465	17.5176	-24.3976	0.01192
-19.6406	18.7077	-24.3867	0.00822
-19.6348	19.8402	-24.3758	0.0056
-19.6289	20.8956	-24.3649	0.00377
-19.623	21.8549	-24.354	0.00251
-19.6171	22.7006	-24.3431	0.00165
-19.6112	23.4168	-24.3322	0.00107
-19.6053	23.9896	-24.3213	0.000690914
-19.5994	24.4085	-24.3103	0.000438929
-19.5935	24.695	-24.2994	0.000223104
-19.5876	24.8442	-24.2885	0.000139386
-19.5817	24.835	-24.2776	8.60518e-05
-19.5758	24.7179	-24.2667	0
-19.57	24.4876	-21.6804	8.60518e-05
-19.5641	24.1024	-21.6695	0.000139386
-19.5582	23.5727	-21.6586	0.000223104
-19.5523	22.9121	-21.6477	0.000352877
-19.5464	22.1369	-21.6367	0.000551527
-19.5405	21.2656	-21.6258	0.000851803
-19.5346	20.3185	-21.6149	0.0013
-19.5287	19.3167	-21.604	0.00196
-19.5228	18.2821	-21.5931	0.00292
-19.5169	17.2361	-21.5822	0.0043
-19.5111	16.1996	-21.5713	0.00626
-19.5052	15.1924	-21.5604	0.009
-19.4993	14.2325	-21.5495	0.01279
-19.4934	13.3359	-21.5385	0.01796
-19.4875	12.5163	-21.5276	0.02492
-19.4816	11.7853	-21.5167	0.03417
-19.4757	11.1516	-21.5058	0.04629
-19.4698	10.6216	-21.4949	0.06197
-19.4639	10.1992	-21.484	0.08199
-19.458	9.88608	-21.4731	0.10718
-19.4521	9.68186	-21.4622	0.13845
-19.4463	9.58423	-21.4512	0.17674
-19.4404	9.58931	-21.4403	0.22293
-19.4345	9.69186	-21.4294	0.27788
-19.4286	9.88554	-21.4185	0.34226
-19.4227	10.1631	-21.4076	0.41658
-19.4168	10.5169	-21.3967	0.50103
-19.4109	10.9384	-21.3858	0.59546
-19.405	11.4191	-21.3748	0.69931
-19.3991	11.9501	-21.3639	0.81156
-19.3932	12.5226	-21.353	0.93067
-19.3874	13.1372	-21.3421	1.05463
-19.3815	13.7945	-21.3312	1.18095
-19.3756	14.475	-21.3203	1.30675
-19.3697	15.1592	-21.3094	1.42883
-19.3638	15.8371	-21.2985	1.54383
-19.3579	16.4992	-21.2875	1.64833
-19.352	17.1357	-21.2766	1.73907
-19.3461	17.7371	-21.2657	1.81309
-19.3402	18.2944	-21.2548	1.86788
-19.3343	18.7986	-21.2439	1.90154
-19.3285	19.2413	-21.233	1.9129
-19.3226	19.6148	-21.2221	1.9129
-19.3167	19.9216	-21.2112	1.90154
-19.3108	20.1653	-21.2002	1.86788
-19.3049	20.3302	-21.1893	1.81309
-19.299	20.4019	-21.1784	1.73907
-19.2931	20.3769	-21.1675	1.64833
-19.2872	20.263	-21.1566	1.54383
-19.2813	20.0598	-21.1457	1.42883
-19.2754	19.768	-21.1348	1.30675
-19.2695	19.3996	-21.1239	1.18095
-19.2636	18.9489	-21.1129	1.05463
-19.2578	18.4204	-21.102	0.93067
-19.2519	17.8202	-21.0911	0.81156
-19.246	17.1467	-21.0802	0.69931
-19.2401	16.4079	-21.0693	0.59546
-19.2342	15.6232	-21.0584	0.5018
-19.2283	14.8025	-21.0475	0.41783
-19.2224	13.9466	-21.0365	0.34427
-19.2165	13.0658	-21.0256	0.28105
-19.2106	12.1708	-21.0147	0.2279
-19.2048	11.2718	-21.0038	0.1844
-19.1989	10.3786	-20.9929	0.15015
-19.193	9.50022	-20.982	0.12482
-19.1871	8.64494	-20.9711	0.10828
-19.1812	7.81999	-20.9602	0.10069
-19.1753	7.03153	-20.9492	0.10264
-19.1694	6.28463	-20.9383	0.11519
-19.1635	5.58317	-20.9274	0.14005
-19.1576	4.92993	-20.9165	0.17961
-19.1517	4.32661	-20.9056	0.23708
-19.1458	3.77389	-20.8947	0.31651
-19.1399	3.27156	-20.8838	0.42287
-19.1341	2.81861	-20.8729	0.56206
-19.1282	2.41334	-20.862	0.7408
-19.1223	2.05351	-20.851	0.96656
-19.1164	1.73644	-20.8401	1.24737
-19.1105	1.45915	-20.8292	1.59147
-19.1046	1.21846	-20.8183	2.00695
-19.0987	1.01107	-20.8074	2.50125
-19.0928	0.83368	-20.7965	3.0806
-19.0869	0.68307	-20.7856	3.74934
-19.0811	0.55612	-20.7747	4.50931
-19.0752	0.44989	-20.7637	5.35912
-19.0693	0.36162	-20.7528	6.29381
-19.0634	0.28876	-20.7419	7.30401
-19.0575	0.22909	-20.731	8.37602
-19.0516	0.18065	-20.7201	9.49166
-19.0457	0.14153	-20.7092	10.6286
-19.0398	0.11016	-20.6983	11.7607
-19.0339	0.08519	-20.6873	12.8595
-19.028	0.06545	-20.6764	13.8944
-19.0221	0.04996	-20.6655	14.8349
-19.0162	0.03789	-20.6546	15.6516
-19.0104	0.02855	-20.6437	16.3178
-19.0045	0.02136	-20.6328	16.8109
-18.9986	0.01589	-20.6219	17.1139
-18.9927	0.01168	-20.611	17.2161
-18.9868	0.00851	-20.6	17.2161
-18.9809	0.00621	-20.5891	17.1139
-18.975	0.0045	-20.5782	16.8109
-18.9691	0.00324	-20.5673	16.3178
-18.9632	0.00226	-20.5564	15.6516
-18.9573	0.00161	-20.5455	14.8349
-18.9515	0.00107	-20.5346	13.8944
-18.9456	0.0006925	-20.5237	12.8595
-18.9397	0.000485	-20.5128	11.7607
-18.9338	0.000275	-20.5018	10.6286
-18.9279	0.000191682	-20.4909	9.49166
-18.922	0.000132168	-20.48	8.37602
-18.9161	9.0489e-05	-20.4691	7.30401
-18.9102	0	-20.4582	6.29381
-16.8957	9.0489e-05	-20.4473	5.35912
-16.8898	0.000132168	-20.4364	4.50923
-16.8839	0.000191682	-20.4255	3.7492
-16.878	0.000275	-20.4145	3.08037
-16.8721	0.000395	-20.4036	2.5009
-16.8662	0.00056	-20.3927	2.0064
-16.8603	0.00079	-20.3818	1.59062
-16.8544	0.0012	-20.3709	1.24607
-16.8485	0.00176	-20.36	0.96469
-16.8426	0.00245	-20.3491	0.7387
-16.8368	0.00338	-20.3381	0.55909
-16.8309	0.00472	-20.3272	0.41875
-16.825	0.00643	-20.3163	0.31088
-16.8191	0.00881	-20.3054	0.22955
-16.8132	0.01186	-20.2945	0.16976
-16.8073	0.01596	-20.2836	0.12749
-16.8014	0.02132	-20.2727	0.09963
-16.7955	0.02837	-20.2618	0.08402
-16.7896	0.03747	-20.2508	0.0794
-16.7838	0.04908	-20.2399	0.08538
-16.7779	0.06378	-20.229	0.10246
-16.772	0.08257	-20.2181	0.132
-16.7661	0.10613	-20.2072	0.17627
-16.7602	0.1357	-20.1963	0.23849
-16.7543	0.1723	-20.1854	0.3228
-16.7484	0.21777	-20.1745	0.4343
-16.7425	0.27348	-20.1635	0.57902
-16.7366	0.34142	-20.1526	0.76384
-16.7307	0.42407	-20.1417	0.99588
-16.7248	0.52378	-20.1308	1.28436
-16.7189	0.64364	-20.1199	1.63682
-16.7131	0.78677	-20.109	2.06134
-16.7072	0.95666	-20.0981	2.56528
-16.7013	1.15716	-20.0872	3.15469
-16.6954	1.39288	-20.0762	3.83365
-16.6895	1.66888	-20.0653	4.60366
-16.6836	1.98972	-20.0544	5.46298
-16.6777	2.36076	-20.0435	6.40605
-16.6718	2.78828	-20.0326	7.42313
-16.6659	3.27821	-20.0217	8.49998
-16.66	3.83728	-20.0108	9.61798
-16.6542	4.47226	-19.9998	10.7544
-16.6483	5.1902	-19.9889	11.8828
-16.6424	5.99847	-19.978	12.9745
-16.6365	6.90429	-19.9671	13.9989
-16.6306	7.91509	-19.9562	14.9257
-16.6247	9.03842	-19.9453	15.7256
-16.6188	10.2815	-19.9344	16.3726
-16.6129	11.6514	-19.9235	16.8445
-16.607	13.1548	-19.9125	17.1252
-16.6011	14.7982	-19.9016	17.2162
-16.5953	16.5871	-19.8907	17.2049
-16.5894	18.5267	-19.8798	17.0806
-16.5835	20.6211	-19.8689	16.7569
-16.5776	22.8736	-19.858	16.2452
-16.5717	25.2962	-19.8471	15.5633
-16.5658	27.8894	-19.8362	14.7341
-16.5599	30.6427	-19.8253	13.7852
-16.554	33.5538	-19.8143	12.7462
-16.5481	36.6188	-19.8034	11.6483
-16.5422	39.8323	-19.7925	10.5221
-16.5363	43.1867	-19.7816	9.39692
-16.5305	46.6832	-19.7707	8.29948
-16.5246	50.3201	-19.7598	7.25308
-16.5187	54.0743	-19.7489	6.27725
-16.5128	57.9205	-19.738	5.38755
-16.5069	61.8509	-19.727	4.59572
-16.501	65.8459	-19.7161	3.91001
-16.4951	69.884	-19.7052	3.33569
-16.4892	73.9419	-19.6943	2.87571
-16.4833	77.9938	-19.6834	2.53128
-16.4774	82.0223	-19.6725	2.30256
-16.4716	86.0085	-19.6616	2.1891
-16.4657	89.9318	-19.6506	2.1903
-16.4598	93.7513	-19.6397	2.30552
-16.4539	97.4147	-19.6288	2.53418
-16.448	100.899	-19.6179	2.87558
-16.4421	104.182	-19.607	3.32854
-16.4362	107.233	-19.5961	3.89098
-16.4303	110.012	-19.5852	4.55944
-16.4244	112.503	-19.5743	5.32819
-16.4185	114.691	-19.5633	6.18908
-16.4126	116.527	-19.5524	7.1308
-16.4068	118.005	-19.5415	8.13869
-16.4009	119.125	-19.5306	9.19453
-16.395	119.891	-19.5197	10.2767
-16.3891	120.325	-19.5088	11.3608
-16.3832	120.424	-19.4979	12.4198
-16.3773	120.172	-19.487	13.4255
-16.3714	119.591	-19.476	14.3494
-16.3655	118.775	-19.4651	15.164
-16.3596	117.777	-19.4542	15.8441
-16.3537	116.565	-19.4433	16.3794
-16.3479	115.16	-19.4324	16.7525
-16.342	113.609	-19.4215	16.9637
-16.3361	111.953	-19.4106	17.0287
-16.3302	110.254	-19.3997	16.9464
-16.3243	108.565	-19.3887	16.7097
-16.3184	106.951	-19.3778	16.3055
-16.3125	105.467	-19.3669	15.749
-16.3066	104.142	-19.356	15.0606
-16.3007	103.025	-19.3451	14.2528
-16.2948	102.17	-19.3342	13.3527
-16.2889	101.605	-19.3233	12.3889
-16.2831	101.351	-19.3123	11.39
-16.2772	101.443	-19.3014	10.3834
-16.2713	101.899	-19.2905	9.39441
-16.2654	102.718	-19.2796	8.44479
-16.2595	103.902	-19.2687	7.55241
-16.2536	105.454	-19.2578	6.73071
-16.2477	107.378	-19.2469	5.98861
-16.2418	109.643	-19.236	5.33063
-16.2359	112.217	-19.225	4.75726
-16.23	115.072	-19.2141	4.26547
-16.2242	118.156	-19.2032	3.84939
-16.2183	121.418	-19.1923	3.50101
-16.2124	124.797	-19.1814	3.21097
-16.2065	128.245	-19.1705	2.96922
-16.2006	131.713	-19.1596	2.7657
-16.1947	135.142	-19.1487	2.59087
-16.1888	138.473	-19.1378	2.43616
-16.1829	141.636	-19.1268	2.3056
-16.177	144.577	-19.1159	2.19292
-16.1711	147.251	-19.105	2.08162
-16.1653	149.65	-19.0941	1.96811
-16.1593	151.759	-19.0832	1.85023
-16.1535	153.499	-19.0723	1.72713
-16.1476	154.796	-19.0614	1.59906
-16.1417	155.614	-19.0505	1.46711
-16.1358	155.983	-19.0395	1.33297
-16.1299	155.958	-19.0286	1.19871
-16.124	155.483	-19.0177	1.06652
-16.1181	154.5	-19.0068	0.93854
-16.1122	153.005	-18.9959	0.81671
-16.1063	151.003	-18.985	0.70259
-16.1004	148.544	-18.9741	0.59756
-16.0946	145.673	-18.9631	0.50225
-16.0887	142.442	-18.9522	0.41724
-16.0828	138.893	-18.9413	0.34257
-16.0769	135.045	-18.9304	0.27802
-16.071	130.935	-18.9195	0.22302
-16.0651	126.592	-18.9086	0.17674
-16.0592	122.026	-18.8977	0.13845
-16.0533	117.269	-18.8868	0.10718
-16.0474	112.358	-18.8758	0.08199
-16.0415	107.324	-18.8649	0.06197
-16.0357	102.205	-18.854	0.04629
-16.0298	97.0376	-18.8431	0.03417
-16.0239	91.8564	-18.8322	0.02492
-16.018	86.7043	-18.8213	0.01796
-16.0121	81.6502	-18.8104	0.01279
-16.0062	76.7308	-18.7995	0.009
-16.0003	71.9493	-18.7886	0.00626
-15.9944	67.3152	-18.7776	0.0043
-15.9885	62.8252	-18.7667	0.00292
-15.9826	58.483	-18.7558	0.00196
-15.9767	54.2995	-18.7449	0.0013
-15.9709	50.2837	-18.734	0.000851803
-15.965	46.4425	-18.7231	0.000551527
-15.9591	42.7808	-18.7122	0.000352877
-15.9532	39.302	-18.7013	0.000223104
-15.9473	36.008	-18.6903	0.000139386
-15.9414	32.899	-18.6794	8.60518e-05
-15.9355	29.9742	-18.6685	0
-15.9296	27.2315	-17.2935	0.000258155
-15.9237	24.6874	-17.2826	0.00050421
-15.9178	22.3377	-17.2717	0.000980802
-15.9119	20.1571	-17.2608	0.00165
-15.9061	18.1397	-17.2499	0.00294
-15.9002	16.2786	-17.2389	0.00485
-15.8943	14.5669	-17.228	0.0076
-15.8884	12.9971	-17.2171	0.01191
-15.8825	11.5615	-17.2062	0.01869
-15.8766	10.2529	-17.1953	0.02828
-15.8707	9.06326	-17.1844	0.0427
-15.8648	7.98538	-17.1735	0.06371
-15.8589	7.01171	-17.1626	0.09318
-15.853	6.13502	-17.1517	0.1346
-15.8472	5.34822	-17.1407	0.19235
-15.8413	4.64443	-17.1298	0.27195
-15.8354	4.01739	-17.1189	0.38042
-15.8295	3.46105	-17.108	0.52656
-15.8236	2.96912	-17.0971	0.72117
-15.8177	2.536	-17.0862	0.97739
-15.8118	2.15588	-17.0753	1.31089
-15.8059	1.8241	-17.0644	1.73997
-15.8	1.53629	-17.0534	2.28572
-15.7941	1.28746	-17.0425	2.97187
-15.7882	1.07346	-17.0316	3.82456
-15.7824	0.89035	-17.0207	4.87189
-15.7765	0.73431	-17.0098	6.14321
-15.7706	0.60235	-16.9989	7.6682
-15.7647	0.49114	-16.988	9.4757
-15.7588	0.39828	-16.977	11.5921
-15.7529	0.32107	-16.9661	14.0399
-15.747	0.25728	-16.9552	16.8352
-15.7411	0.20496	-16.9443	19.9867
-15.7352	0.16239	-16.9334	23.4933
-15.7294	0.12779	-16.9225	27.3419
-15.7235	0.1	-16.9116	31.5069
-15.7176	0.07774	-16.9007	35.9483
-15.7117	0.06005	-16.8897	40.6118
-15.7058	0.04609	-16.8788	45.428
-15.6999	0.03515	-16.8679	50.3159
-15.694	0.02656	-16.857	55.1816
-15.6881	0.01974	-16.8461	59.9226
-15.6822	0.01466	-16.8352	64.4665
-15.6763	0.01078	-16.8243	68.7158
-15.6704	0.00791	-16.8134	72.5524
-15.6646	0.00581	-16.8024	75.878
-15.6587	0.00424	-16.7915	78.6298
-15.6528	0.00308	-16.7806	80.7624
-15.6469	0.00221	-16.7697	82.1942
-15.641	0.00158	-16.7588	82.9027
-15.6351	0.00112	-16.7479	82.9612
-15.6292	0.00079	-16.737	82.3892
-15.6233	0.0005525	-16.7261	81.2434
-15.6174	0.0003825	-16.7151	79.6838
-15.6115	0.000265	-16.7042	77.7519
-15.6057	0.000180978	-16.6933	75.4595
-15.5998	0	-16.6824	72.9119
-14.4099	9.0489e-05	-16.6715	70.2462
-14.404	0.000132168	-16.6606	67.6022
-14.3981	0.000191682	-16.6497	65.1155
-14.3922	0.0003675	-16.6388	62.9115
-14.3863	0.0006175	-16.6278	61.0993
-14.3804	0.000885	-16.6169	59.7669
-14.3745	0.00126	-16.606	58.9772
-14.3686	0.00196	-16.5951	58.7644
-14.3628	0.00276	-16.5842	59.1348
-14.3569	0.00385	-16.5733	60.0653
-14.351	0.00563	-16.5624	61.5053
-14.3451	0.00788	-16.5514	63.3799
-14.3392	0.01083	-16.5405	65.5936
-14.3333	0.0148	-16.5296	68.0464
-14.3274	0.02009	-16.5187	70.6395
-14.3215	0.02709	-16.5078	73.2676
-14.3156	0.03629	-16.4969	75.8036
-14.3097	0.04829	-16.486	78.1032
-14.3039	0.06385	-16.4751	80.0691
-14.298	0.08387	-16.4642	81.6213
-14.2921	0.10945	-16.4532	82.6785
-14.2862	0.14189	-16.4423	83.2075
-14.2803	0.18277	-16.4314	83.2241
-14.2744	0.23389	-16.4205	82.7136
-14.2685	0.29738	-16.4096	81.7439
-14.2626	0.37566	-16.3987	80.4516
-14.2567	0.47147	-16.3878	78.8194
-14.2508	0.58802	-16.3769	76.8687
-14.2449	0.72856	-16.3659	74.726
-14.2391	0.8969	-16.355	72.4791
-14.2332	1.09707	-16.3441	70.2185
-14.2273	1.33331	-16.3332	68.0544
-14.2214	1.61017	-16.3223	66.0895
-14.2155	1.93203	-16.3114	64.4129
-14.2096	2.30344	-16.3005	63.096
-14.2037	2.72888	-16.2895	62.1897
-14.1978	3.21227	-16.2786	61.7226
-14.1919	3.75739	-16.2677	61.6983
-14.186	4.36709	-16.2568	62.0982
-14.1801	5.04371	-16.2459	62.893
-14.1743	5.78829	-16.235	64.0441
-14.1684	6.6009	-16.2241	65.4731
-14.1625	7.48029	-16.2132	67.077
-14.1566	8.4235	-16.2022	68.7786
-14.1507	9.42624	-16.1913	70.4624
-14.1448	10.4823	-16.1804	71.9906
-14.1389	11.5839	-16.1695	73.2777
-14.133	12.7217	-16.1586	74.2594
-14.1271	13.8847	-16.1477	74.9186
-14.1212	15.0604	-16.1368	75.1943
-14.1153	16.2353	-16.1259	75.0183
-14.1095	17.395	-16.115	74.3965
-14.1036	18.5246	-16.104	73.3055
-14.0977	19.6091	-16.0931	71.7044
-14.0918	20.6333	-16.0822	69.5977
-14.0859	21.5931	-16.0713	67.0171
-14.08	22.4754	-16.0604	64.0536
-14.0741	23.2587	-16.0495	60.7624
-14.0682	23.9434	-16.0386	57.1659
-14.0623	24.5316	-16.0277	53.3486
-14.0564	25.0084	-16.0167	49.4082
-14.0505	25.3619	-16.0058	45.407
-14.0447	25.6122	-15.9949	41.3807
-14.0388	25.7628	-15.984	37.3939
-14.0329	25.8004	-15.9731	33.5166
-14.027	25.7636	-15.9622	29.7994
-14.0211	25.673	-15.9513	26.2716
-14.0152	25.5123	-15.9403	22.966
-14.0093	25.2863	-15.9294	19.9066
-14.0034	25.0115	-15.9185	17.1075
-13.9975	24.7053	-15.9076	14.5758
-13.9916	24.3858	-15.8967	12.3117
-13.9858	24.0712	-15.8858	10.3089
-13.9799	23.7796	-15.8749	8.55627
-13.974	23.5283	-15.864	7.03899
-13.9681	23.3334	-15.853	5.73927
-13.9622	23.2098	-15.8421	4.6376
-13.9563	23.17	-15.8312	3.71353
-13.9504	23.2252	-15.8203	2.9465
-13.9445	23.3843	-15.8094	2.31641
-13.9386	23.6538	-15.7985	1.80418
-13.9327	24.0386	-15.7876	1.39204
-13.9268	24.5508	-15.7767	1.06387
-13.921	25.1911	-15.7657	0.80539
-13.9151	25.9482	-15.7548	0.60386
-13.9092	26.8192	-15.7439	0.44827
-13.9033	27.7995	-15.733	0.32967
-13.8974	28.8935	-15.7221	0.24007
-13.8915	30.0943	-15.7112	0.17304
-13.8856	31.3844	-15.7003	0.12343
-13.8797	32.7649	-15.6893	0.08692
-13.8738	34.2267	-15.6784	0.06074
-13.868	35.7596	-15.6675	0.04189
-13.8621	37.3532	-15.6566	0.02848
-13.8562	38.996	-15.6457	0.01921
-13.8503	40.6764	-15.6348	0.01288
-13.8444	42.3723	-15.6239	0.0085
-13.8385	44.081	-15.613	0.00558
-13.8326	45.7893	-15.6021	0.00338
-13.8267	47.484	-15.5911	0.00219
-13.8208	49.1515	-15.5802	0.00136
-13.8149	50.7682	-15.5693	0.000809683
-13.809	52.3303	-15.5584	0.000352877
-13.8032	53.8243	-15.5475	0.000223104
-13.7973	55.2368	-15.5366	0.000139386
-13.7914	56.5552	-15.5257	8.60518e-05
-13.7855	57.7672	-15.5147	0
-13.7796	58.8713	-14.8927	8.60518e-05
-13.7737	59.8866	-14.8818	0.000139386
-13.7678	60.7933	-14.8709	0.000309156
-13.7619	61.5534	-14.86	0.000578315
-13.756	62.1598	-14.8491	0.001
-13.7501	62.5977	-14.8382	0.00183
-13.7442	62.8836	-14.8272	0.00302
-13.7384	63.0267	-14.8163	0.00466
-13.7325	63.0089	-14.8054	0.00713
-13.7266	62.8334	-14.7945	0.01078
-13.7207	62.5061	-14.7836	0.0161
-13.7148	62.0351	-14.7727	0.02379
-13.7089	61.44	-14.7618	0.03476
-13.703	60.7515	-14.7509	0.05021
-13.6971	59.9823	-14.74	0.07173
-13.6912	59.1257	-14.729	0.10131
-13.6853	58.1854	-14.7181	0.14149
-13.6794	57.1756	-14.7072	0.1954
-13.6736	56.1203	-14.6963	0.26683
-13.6677	55.0338	-14.6854	0.36029
-13.6618	53.9197	-14.6745	0.48104
-13.6559	52.7813	-14.6636	0.63508
-13.65	51.6308	-14.6526	0.82905
-13.6441	50.4795	-14.6417	1.07015
-13.6382	49.3474	-14.6308	1.36589
-13.6323	48.243	-14.6199	1.72392
-13.6264	47.1738	-14.609	2.15135
-13.6205	46.1551	-14.5981	2.65484
-13.6147	45.1812	-14.5872	3.2394
-13.6088	44.2448	-14.5763	3.90847
-13.6029	43.3469	-14.5654	4.66287
-13.597	42.4876	-14.5544	5.50061
-13.5911	41.6761	-14.5435	6.4162
-13.5852	40.9199	-14.5326	7.4006
-13.5793	40.2159	-14.5217	8.44082
-13.5734	39.5602	-14.5108	9.51985
-13.5675	38.9481	-14.4999	10.6178
-13.5616	38.3646	-14.489	11.7113
-13.5557	37.7942	-14.478	12.7752
-13.5499	37.2319	-14.4671	13.7834
-13.544	36.6726	-14.4562	14.7103
-13.5381	36.1219	-14.4453	15.5325
-13.5322	35.5757	-14.4344	16.2404
-13.5263	35.0213	-14.4235	16.8178
-13.5204	34.4661	-14.4126	17.2539
-13.5145	33.9188	-14.4017	17.5557
-13.5086	33.3692	-14.3908	17.7255
-13.5027	32.8086	-14.3798	17.7955
-13.4969	32.2396	-14.3689	17.7932
-13.491	31.6661	-14.358	17.7051
-13.4851	31.104	-14.3471	17.5359
-13.4792	30.5702	-14.3362	17.318
-13.4733	30.0638	-14.3253	17.0881
-13.4674	29.6045	-14.3144	16.8857
-13.4615	29.2034	-14.3034	16.7501
-13.4556	28.853	-14.2925	16.7202
-13.4497	28.5659	-14.2816	16.831
-13.4438	28.3561	-14.2707	17.1134
-13.4379	28.2469	-14.2598	17.5918
-13.4321	28.2517	-14.2489	18.2834
-13.4262	28.383	-14.238	19.1975
-13.4203	28.6517	-14.2271	20.3355
-13.4144	29.0574	-14.2162	21.69
-13.4085	29.6071	-14.2052	23.2467
-13.4026	30.3048	-14.1943	24.9838
-13.3967	31.152	-14.1834	26.874
-13.3908	32.1462	-14.1725	28.8851
-13.3849	33.2815	-14.1616	30.9929
-13.379	34.5482	-14.1507	33.1598
-13.3732	35.9328	-14.1398	35.3583
-13.3673	37.418	-14.1288	37.5612
-13.3614	38.9831	-14.1179	39.7307
-13.3555	40.6041	-14.107	41.8312
-13.3496	42.2542	-14.0961	43.8189
-13.3437	43.905	-14.0852	45.6544
-13.3378	45.5264	-14.0743	47.315
-13.3319	47.0874	-14.0634	48.8065
-13.326	48.567	-14.0525	50.1056
-13.3201	49.9545	-14.0415	51.2285
-13.3142	51.2401	-14.0306	52.1952
-13.3084	52.3863	-14.0197	52.9719
-13.3025	53.3381	-14.0088	53.5387
-13.2966	54.0637	-13.9979	53.8912
-13.2907	54.5551	-13.987	54.0729
-13.2848	54.8184	-13.9761	54.117
-13.2789	54.8448	-13.9651	54.0219
-13.273	54.6107	-13.9542	53.7847
-13.2671	54.1265	-13.9433	53.4019
-13.2612	53.4177	-13.9324	52.8691
-13.2553	52.4795	-13.9215	52.1816
-13.2494	51.3209	-13.9106	51.3805
-13.2436	49.965	-13.8997	50.4725
-13.2377	48.4181	-13.8888	49.441
-13.2318	46.7046	-13.8779	48.3055
-13.2259	44.851	-13.8669	47.0758
-13.22	42.8855	-13.856	45.7814
-13.2141	40.8472	-13.8451	44.4311
-13.2082	38.756	-13.8342	43.0369
-13.2023	36.6313	-13.8233	41.6251
-13.1964	34.5014	-13.8124	40.2079
-13.1905	32.4035	-13.8015	38.8224
-13.1846	30.3629	-13.7905	37.496
-13.1788	28.3926	-13.7796	36.2332
-13.1729	26.513	-13.7687	35.0723
-13.167	24.7415	-13.7578	34.0379
-13.1611	23.0924	-13.7469	33.1279
-13.1552	21.577	-13.736	32.3586
-13.1493	20.2035	-13.7251	31.7405
-13.1434	18.9764	-13.7142	31.2778
-13.1375	17.8979	-13.7033	30.9672
-13.1316	16.9667	-13.6923	30.7986
-13.1257	16.1792	-13.6814	30.7544
-13.1198	15.5292	-13.6705	30.8114
-13.114	15.0088	-13.6596	30.9408
-13.1081	14.6082	-13.6487	31.1219
-13.1022	14.3161	-13.6378	31.3312
-13.0963	14.1207	-13.6269	31.533
-13.0904	14.0092	-13.6159	31.7032
-13.0845	13.9686	-13.605	31.8086
-13.0786	13.9863	-13.5941	31.8081
-13.0727	14.0596	-13.5832	31.6763
-13.0668	14.1766	-13.5723	31.3946
-13.061	14.3162	-13.5614	30.9731
-13.0551	14.4782	-13.5505	30.3941
-13.0492	14.6534	-13.5396	29.6229
-13.0433	14.8243	-13.5287	28.6775
-13.0374	14.9891	-13.5177	27.5712
-13.0315	15.1475	-13.5068	26.3219
-13.0256	15.2906	-13.4959	24.9633
-13.0197	15.4108	-13.485	23.5202
-13.0138	15.5064	-13.4741	22.0083
-13.0079	15.5819	-13.4632	20.455
-13.002	15.6424	-13.4523	18.8884
-12.9962	15.6839	-13.4413	17.3361
-12.9903	15.7032	-13.4304	15.8238
-12.9844	15.7021	-13.4195	14.364
-12.9785	15.6926	-13.4086	12.9791
-12.9726	15.6767	-13.3977	11.6885
-12.9667	15.6463	-13.3868	10.51
-12.9608	15.6034	-13.3759	9.45782
-12.9549	15.5497	-13.365	8.54402
-12.949	15.4865	-13.3541	7.77748
-12.9431	15.4147	-13.3431	7.16451
-12.9373	15.3352	-13.3322	6.70919
-12.9314	15.258	-13.3213	6.41285
-12.9255	15.183	-13.3104	6.27448
-12.9196	15.1	-13.2995	6.29126
-12.9137	15.0078	-13.2886	6.45799
-12.9078	14.9054	-13.2777	6.76805
-12.9019	14.8016	-13.2667	7.21323
-12.896	14.6947	-13.2558	7.78404
-12.8901	14.5737	-13.2449	8.46999
-12.8842	14.4371	-13.234	9.25955
-12.8783	14.2935	-13.2231	10.1408
-12.8725	14.1416	-13.2122	11.1014
-12.8666	13.9708	-13.2013	12.129
-12.8607	13.7807	-13.1904	13.2229
-12.8548	13.5711	-13.1794	14.3711
-12.8489	13.3427	-13.1685	15.562
-12.843	13.0965	-13.1576	16.7848
-12.8371	12.8344	-13.1467	18.0182
-12.8312	12.5589	-13.1358	19.2536
-12.8253	12.2877	-13.1249	20.4954
-12.8194	12.0292	-13.114	21.7375
-12.8135	11.7724	-13.103	22.9634
-12.8077	11.517	-13.0921	24.1915
-12.8018	11.2679	-13.0812	25.4168
-12.7959	11.0307	-13.0703	26.6218
-12.79	10.8117	-13.0594	27.8109
-12.7841	10.6176	-13.0485	28.9745
-12.7782	10.4556	-13.0376	30.1009
-12.7723	10.3332	-13.0267	31.1641
-12.7664	10.2579	-13.0158	32.147
-12.7605	10.2374	-13.0048	33.0304
-12.7546	10.2788	-12.9939	33.7823
-12.7487	10.3989	-12.983	34.3811
-12.7429	10.6034	-12.9721	34.8178
-12.737	10.8874	-12.9612	35.0726
-12.7311	11.254	-12.9503	35.1171
-12.7252	11.7054	-12.9394	34.9492
-12.7193	12.2417	-12.9284	34.5832
-12.7134	12.8609	-12.9175	34.038
-12.7075	13.5592	-12.9066	33.3364
-12.7016	14.3305	-12.8957	32.4718
-12.6957	15.1661	-12.8848	31.4079
-12.6898	16.0555	-12.8739	30.137
-12.684	16.9856	-12.863	28.6808
-12.6781	17.9416	-12.8521	27.0773
-12.6722	18.9069	-12.8412	25.3692
-12.6663	19.8635	-12.8302	23.5781
-12.6604	20.7926	-12.8193	21.7271
-12.6545	21.675	-12.8084	19.8508
-12.6486	22.4917	-12.7975	17.9828
-12.6427	23.2244	-12.7866	16.1658
-12.6368	23.8558	-12.7757	14.4278
-12.6309	24.3709	-12.7648	12.7814
-12.625	24.7665	-12.7538	11.2465
-12.6192	25.0425	-12.7429	9.83921
-12.6133	25.191	-12.732	8.57154
-12.6074	25.2077	-12.7211	7.45244
-12.6015	25.0916	-12.7102	6.48756
-12.5956	24.8643	-12.6993	5.68037
-12.5897	24.5305	-12.6884	5.03221
-12.5838	24.0684	-12.6775	4.54306
-12.5779	23.479	-12.6666	4.21173
-12.572	22.7756	-12.6556	4.03637
-12.5662	21.9739	-12.6447	4.01414
-12.5603	21.0916	-12.6338	4.14133
-12.5544	20.1477	-12.6229	4.41356
-12.5485	19.1622	-12.612	4.82469
-12.5426	18.1548	-12.6011	5.36695
-12.5367	17.1452	-12.5902	6.03046
-12.5308	16.1519	-12.5793	6.80277
-12.5249	15.1921	-12.5683	7.66859
-12.519	14.2813	-12.5574	8.60946
-12.5131	13.4331	-12.5465	9.60412
-12.5072	12.6586	-12.5356	10.6283
-12.5014	11.9667	-12.5247	11.6557
-12.4955	11.3641	-12.5138	12.6579
-12.4896	10.8553	-12.5029	13.6064
-12.4837	10.4425	-12.4919	14.4726
-12.4778	10.1261	-12.481	15.2296
-12.4719	9.90486	-12.4701	15.8533
-12.466	9.77626	-12.4592	16.3462
-12.4601	9.73662	-12.4483	16.7034
-12.4542	9.7814	-12.4374	16.8909
-12.4483	9.90549	-12.4265	16.9144
-12.4424	10.1034	-12.4156	16.7852
-12.4366	10.3693	-12.4046	16.509
-12.4307	10.6974	-12.3937	16.0854
-12.4248	11.0913	-12.3828	15.5186
-12.4189	11.545	-12.3719	14.8291
-12.413	12.0519	-12.361	14.0288
-12.4071	12.6053	-12.3501	13.1438
-12.4012	13.1882	-12.3392	12.2017
-12.3953	13.7933	-12.3283	11.2295
-12.3894	14.4128	-12.3173	10.2532
-12.3835	15.0389	-12.3064	9.29624
-12.3776	15.6631	-12.2955	8.37886
-12.3718	16.2767	-12.2846	7.51732
-12.3659	16.8706	-12.2737	6.7237
-12.36	17.4356	-12.2628	6.00577
-12.3541	17.9622	-12.2519	5.36715
-12.3482	18.4409	-12.2409	4.8077
-12.3423	18.8625	-12.23	4.3241
-12.3364	19.2183	-12.2191	3.91043
-12.3305	19.4999	-12.2082	3.55896
-12.3246	19.7099	-12.1973	3.26079
-12.3187	19.8517	-12.1864	3.00659
-12.3128	19.9199	-12.1755	2.78715
-12.307	19.9002	-12.1646	2.59393
-12.3011	19.7802	-12.1537	2.43072
-12.2952	19.5784	-12.1427	2.29083
-12.2893	19.2954	-12.1318	2.15725
-12.2834	18.9138	-12.1209	2.02576
-12.2775	18.4374	-12.11	1.89361
-12.2716	17.8818	-12.0991	1.75936
-12.2657	17.2545	-12.0882	1.6227
-12.2598	16.554	-12.0773	1.48422
-12.2539	15.7996	-12.0663	1.34521
-12.2481	15.002	-12.0554	1.20736
-12.2422	14.162	-12.0445	1.07255
-12.2363	13.2909	-12.0336	0.9427
-12.2304	12.4001	-12.0227	0.81954
-12.2245	11.5004	-12.0118	0.70455
-12.2186	10.6025	-12.0009	0.59875
-12.2127	9.71614	-11.99	0.50308
-12.2068	8.85037	-11.9791	0.41789
-12.2009	8.01309	-11.9681	0.34298
-12.195	7.21105	-11.9572	0.27827
-12.1891	6.44984	-11.9463	0.22307
-12.1833	5.73379	-11.9354	0.17682
-12.1774	5.06605	-11.9245	0.13845
-12.1715	4.44861	-11.9136	0.10718
-12.1656	3.88239	-11.9027	0.08199
-12.1597	3.36734	-11.8918	0.06197
-12.1538	2.90255	-11.8808	0.04629
-12.1479	2.48641	-11.8699	0.03417
-12.142	2.11669	-11.859	0.02492
-12.1361	1.79072	-11.8481	0.01796
-12.1303	1.50549	-11.8372	0.01279
-12.1244	1.25776	-11.8263	0.009
-12.1185	1.0442	-11.8154	0.00626
-12.1126	0.86144	-11.8044	0.0043
-12.1067	0.70619	-11.7935	0.00292
-12.1008	0.5752	-11.7826	0.00196
-12.0949	0.46559	-11.7717	0.0013
-12.089	0.3744	-11.7608	0.000851803
-12.0831	0.29922	-11.7499	0.000551527
-12.0772	0.2376	-11.739	0.000352877
-12.0713	0.18746	-11.7281	0.000223104
-12.0655	0.14695	-11.7172	0.000139386
-12.0596	0.11446	-11.7062	8.60518e-05
-12.0537	0.08857	-11.6953	0
-12.0478	0.0681	-10.4731	0.000172104
-12.0419	0.05201	-10.4622	0.000364824
-12.036	0.03947	-10.4513	0.000585594
-12.0301	0.02976	-10.4404	0.00119
-12.0242	0.02229	-10.4294	0.00187
-12.0183	0.01658	-10.4185	0.00318
-12.0124	0.01226	-10.4076	0.00536
-12.0066	0.009	-10.3967	0.00833
-12.0007	0.00651	-10.3858	0.01293
-11.9948	0.00466	-10.3749	0.01949
-11.9889	0.0033	-10.364	0.02904
-11.983	0.00236	-10.3531	0.0428
-11.9771	0.00168	-10.3422	0.06238
-11.9712	0.00107	-10.3312	0.08992
-11.9653	0.0007525	-10.3203	0.12819
-11.9594	0.0005275	-10.3094	0.18073
-11.9535	0.0003675	-10.2985	0.25201
-11.9476	0.000191682	-10.2876	0.34755
-11.9418	0.000132168	-10.2767	0.47407
-11.9359	9.0489e-05	-10.2658	0.63958
-11.93	0	-10.2548	0.85344
-10.0156	9.0489e-05	-10.2439	1.12639
-10.0097	0.0003125	-10.233	1.47044
-10.0038	0.000455	-10.2221	1.89866
-9.99789	0.00066	-10.2112	2.42492
-9.992	0.0009475	-10.2003	3.06337
-9.98611	0.00135	-10.1894	3.82787
-9.98021	0.00218	-10.1785	4.7312
-9.97432	0.00308	-10.1676	5.78421
-9.96843	0.00441	-10.1566	6.99482
-9.96254	0.00634	-10.1457	8.367
-9.95665	0.00888	-10.1348	9.89972
-9.95076	0.01252	-10.1239	11.5861
-9.94487	0.01734	-10.113	13.4124
-9.93898	0.02364	-10.1021	15.3581
-9.93309	0.03211	-10.0912	17.3948
-9.9272	0.04331	-10.0802	19.4875
-9.92131	0.05802	-10.0693	21.5943
-9.91542	0.0771	-10.0584	23.6684
-9.90953	0.10181	-10.0475	25.6589
-9.90364	0.13356	-10.0366	27.5134
-9.89775	0.17411	-10.0257	29.1798
-9.89186	0.22551	-10.0148	30.6315
-9.88597	0.29025	-10.0039	31.835
-9.88008	0.37121	-9.99295	32.7291
-9.87419	0.47175	-9.98204	33.307
-9.8683	0.59576	-9.97112	33.5494
-9.8624	0.74768	-9.96021	33.4477
-9.85651	0.93248	-9.9493	33.062
-9.85062	1.15574	-9.93838	32.3817
-9.84473	1.42357	-9.92747	31.4064
-9.83884	1.74266	-9.91656	30.1556
-9.83295	2.12016	-9.90565	28.6343
-9.82706	2.56361	-9.89473	26.8885
-9.82117	3.08087	-9.88382	24.9691
-9.81528	3.67993	-9.87291	22.9292
-9.80939	4.36876	-9.862	20.8221
-9.8035	5.1551	-9.85108	18.6984
-9.79761	6.04617	-9.84017	16.6047
-9.79172	7.04849	-9.82926	14.582
-9.78583	8.1675	-9.81835	12.6643
-9.77994	9.40728	-9.80743	10.8783
-9.77405	10.7702	-9.79652	9.24331
-9.76816	12.2568	-9.78561	7.77113
-9.76227	13.8651	-9.7747	6.46741
-9.75638	15.5906	-9.76378	5.33175
-9.75049	17.4262	-9.75287	4.35936
-9.74459	19.3616	-9.74196	3.54184
-9.7387	21.3836	-9.73104	2.86829
-9.73281	23.4757	-9.72013	2.32641
-9.72692	25.6187	-9.70922	1.9033
-9.72103	27.7904	-9.69831	1.58632
-9.71514	29.966	-9.68739	1.36359
-9.70925	32.1187	-9.67648	1.22446
-9.70336	34.2199	-9.66557	1.16029
-9.69747	36.24	-9.65466	1.16316
-9.69158	38.1588	-9.64374	1.22735
-9.68569	39.9656	-9.63283	1.34908
-9.6798	41.6213	-9.62192	1.5261
-9.67391	43.0782	-9.61101	1.7577
-9.66802	44.3108	-9.60009	2.0446
-9.66213	45.2969	-9.58918	2.38873
-9.65624	46.0478	-9.57827	2.79304
-9.65035	46.5491	-9.56735	3.26126
-9.64446	46.7716	-9.55644	3.79749
-9.63857	46.7301	-9.54553	4.40631
-9.63268	46.4247	-9.53462	5.09181
-9.62678	45.8704	-9.5237	5.85725
-9.62089	45.0865	-9.51279	6.70545
-9.615	44.0575	-9.50188	7.63688
-9.60911	42.7916	-9.49097	8.66199
-9.60322	41.3204	-9.48005	9.77733
-9.59733	39.6692	-9.46914	10.9644
-9.59144	37.8555	-9.45823	12.2142
-9.58555	35.8992	-9.44732	13.5146
-9.57966	33.8307	-9.4364	14.851
-9.57377	31.6813	-9.42549	16.2073
-9.56788	29.4816	-9.41458	17.5652
-9.56199	27.2616	-9.40366	18.9057
-9.5561	25.0493	-9.39275	20.2092
-9.55021	22.8706	-9.38184	21.4565
-9.54432	20.7487	-9.37093	22.6288
-9.53843	18.7038	-9.36001	23.7314
-9.53254	16.7527	-9.3491	24.7589
-9.52665	14.9092	-9.33819	25.7068
-9.52076	13.1835	-9.32728	26.5594
-9.51487	11.5826	-9.31636	27.2904
-9.50897	10.1106	-9.30545	27.8749
-9.50308	8.76877	-9.29454	28.2784
-9.49719	7.55586	-9.28363	28.4921
-9.4913	6.46857	-9.27271	28.5105
-9.48541	5.50182	-9.2618	28.3315
-9.47952	4.64914	-9.25089	27.9563
-9.47363	3.90305	-9.23998	27.3902
-9.46774	3.25533	-9.22906	26.6422
-9.46185	2.69736	-9.21815	25.7256
-9.45596	2.22042	-9.20724	24.7257
-9.45007	1.81583	-9.19632	23.695
-9.44418	1.47523	-9.18541	22.5844
-9.43829	1.19064	-9.1745	21.3811
-9.4324	0.95462	-9.16359	20.1097
-9.42651	0.76036	-9.15267	18.7978
-9.42062	0.60162	-9.14176	17.4755
-9.41473	0.47289	-9.13085	16.174
-9.40884	0.36924	-9.11994	14.9252
-9.40295	0.2864	-9.10902	13.7603
-9.39705	0.22067	-9.09811	12.7085
-9.39116	0.1689	-9.0872	11.7965
-9.38527	0.12842	-9.07629	11.0468
-9.37938	0.09708	-9.06537	10.4777
-9.37349	0.07308	-9.05446	10.1021
-9.3676	0.05462	-9.04355	9.92707
-9.36171	0.04063	-9.03263	9.95406
-9.35582	0.03053	-9.02172	10.1788
-9.34993	0.02319	-9.01081	10.5912
-9.34404	0.01802	-8.9999	11.1764
-9.33815	0.01476	-8.98898	11.9149
-9.33226	0.0129	-8.97807	12.7837
-9.32637	0.01272	-8.96716	13.7571
-9.32048	0.01379	-8.95625	14.8079
-9.31459	0.01625	-8.94533	15.908
-9.3087	0.02044	-8.93442	17.0299
-9.30281	0.02643	-8.92351	18.1473
-9.29692	0.03489	-8.9126	19.2474
-9.29103	0.04641	-8.90168	20.3199
-9.28514	0.06151	-8.89077	21.3341
-9.27924	0.08119	-8.87986	22.2849
-9.27335	0.10659	-8.86894	23.1702
-9.26746	0.13914	-8.85803	23.9667
-9.26157	0.1804	-8.84712	24.6764
-9.25568	0.23232	-8.83621	25.2798
-9.24979	0.29717	-8.82529	25.7589
-9.2439	0.37754	-8.81438	26.1087
-9.23801	0.47641	-8.80347	26.3138
-9.23212	0.59713	-8.79256	26.3719
-9.22623	0.74367	-8.78164	26.2819
-9.22034	0.91966	-8.77073	26.0443
-9.21445	1.12994	-8.75982	25.6613
-9.20856	1.379	-8.74891	25.148
-9.20267	1.67144	-8.73799	24.5222
-9.19678	2.01248	-8.72708	23.7918
-9.19089	2.40691	-8.71617	22.9776
-9.185	2.85952	-8.70526	22.1026
-9.17911	3.37474	-8.69434	21.1687
-9.17322	3.95648	-8.68343	20.1795
-9.16733	4.60805	-8.67252	19.1402
-9.16143	5.33161	-8.6616	18.0582
-9.15554	6.12845	-8.65069	16.9535
-9.14965	6.99854	-8.63978	15.8467
-9.14376	7.94039	-8.62887	14.7581
-9.13787	8.95098	-8.61795	13.7066
-9.13198	10.0257	-8.60704	12.7092
-9.12609	11.1581	-8.59613	11.7795
-9.1202	12.3404	-8.58522	10.9276
-9.11431	13.563	-8.5743	10.1598
-9.10842	14.8151	-8.56339	9.47847
-9.10253	16.0847	-8.55248	8.8821
-9.09664	17.3591	-8.54157	8.36596
-9.09075	18.625	-8.53065	7.92253
-9.08486	19.8692	-8.51974	7.54208
-9.07897	21.0787	-8.50883	7.21414
-9.07308	22.2417	-8.49791	6.93878
-9.06719	23.3474	-8.487	6.70495
-9.0613	24.3866	-8.47609	6.50215
-9.05541	25.362	-8.46518	6.32135
-9.04952	26.2885	-8.45426	6.14376
-9.04362	27.1531	-8.44335	5.96431
-9.03773	27.9354	-8.43244	5.78086
-9.03184	28.6567	-8.42153	5.59333
-9.02595	29.3307	-8.41061	5.4046
-9.02006	29.9431	-8.3997	5.23086
-9.01417	30.5012	-8.38879	5.07796
-9.00828	31.023	-8.37788	4.94188
-9.00239	31.5174	-8.36696	4.83056
-8.9965	31.9837	-8.35605	4.75257
-8.99061	32.4206	-8.34514	4.71666
-8.98472	32.8362	-8.33422	4.7314
-8.97883	33.2373	-8.32331	4.80498
-8.97294	33.6291	-8.3124	4.94467
-8.96705	34.015	-8.30149	5.15704
-8.96116	34.3962	-8.29057	5.44758
-8.95527	34.7715	-8.27966	5.82077
-8.94938	35.1376	-8.26875	6.27981
-8.94349	35.4894	-8.25784	6.82673
-8.9376	35.8196	-8.24692	7.4624
-8.93171	36.1197	-8.23601	8.18632
-8.92581	36.3805	-8.2251	8.99639
-8.91992	36.5925	-8.21419	9.88908
-8.91403	36.7465	-8.20327	10.8589
-8.90814	36.8339	-8.19236	11.91
-8.90225	36.8772	-8.18145	13.044
-8.89636	36.8705	-8.17054	14.2367
-8.89047	36.8097	-8.15962	15.4612
-8.88458	36.722	-8.14871	16.7002
-8.87869	36.5772	-8.1378	17.9345
-8.8728	36.3573	-8.12688	19.1436
-8.86691	36.0665	-8.11597	20.3058
-8.86102	35.7011	-8.10506	21.3996
-8.85513	35.2698	-8.09415	22.4033
-8.84924	34.7831	-8.08323	23.3083
-8.84335	34.2627	-8.07232	24.1185
-8.83746	33.7211	-8.06141	24.8055
-8.83157	33.1611	-8.0505	25.3544
-8.82568	32.5953	-8.03958	25.7655
-8.81979	32.0353	-8.02867	26.0194
-8.81389	31.4919	-8.01776	26.101
-8.808	30.974	-8.00685	26.0115
-8.80211	30.4891	-7.99593	25.7793
-8.79622	30.0522	-7.98502	25.4023
-8.79033	29.6665	-7.97411	24.8825
-8.78444	29.3234	-7.96319	24.2365
-8.77855	29.022	-7.95228	23.4725
-8.77266	28.7699	-7.94137	22.635
-8.76677	28.563	-7.93046	21.7472
-8.76088	28.3867	-7.91954	20.809
-8.75499	28.2354	-7.90863	19.8551
-8.7491	28.1128	-7.89772	18.9075
-8.74321	28.0227	-7.88681	17.975
-8.73732	27.9494	-7.87589	17.0766
-8.73143	27.8773	-7.86498	16.2399
-8.72554	27.8114	-7.85407	15.4786
-8.71965	27.7577	-7.84316	14.7913
-8.71376	27.7029	-7.83224	14.1911
-8.70787	27.6345	-7.82133	13.6875
-8.70198	27.5512	-7.81042	13.2755
-8.69608	27.4522	-7.7995	12.9464
-8.69019	27.357	-7.78859	12.6951
-8.6843	27.2655	-7.77768	12.5136
-8.67841	27.1681	-7.76677	12.3924
-8.67252	27.0643	-7.75585	12.3199
-8.66663	26.9439	-7.74494	12.2844
-8.66074	26.806	-7.73403	12.2728
-8.65485	26.6491	-7.72312	12.2844
-8.64896	26.4714	-7.7122	12.3187
-8.64307	26.2705	-7.70129	12.3534
-8.63718	26.0434	-7.69038	12.3678
-8.63129	25.7866	-7.67947	12.3555
-8.6254	25.4962	-7.66855	12.3246
-8.61951	25.1778	-7.65764	12.2751
-8.61362	24.8369	-7.64673	12.2098
-8.60773	24.4591	-7.63582	12.1351
-8.60184	24.0302	-7.6249	12.0488
-8.59595	23.5467	-7.61399	11.9741
-8.59006	23.0152	-7.60308	11.9367
-8.58417	22.434	-7.59216	11.9395
-8.57827	21.8019	-7.58125	11.9865
-8.57238	21.1294	-7.57034	12.0923
-8.56649	20.4075	-7.55943	12.2709
-8.5606	19.639	-7.54851	12.5342
-8.55471	18.828	-7.5376	12.8913
-8.54882	17.9693	-7.52669	13.3484
-8.54293	17.0791	-7.51578	13.9071
-8.53704	16.1643	-7.50486	14.5651
-8.53115	15.2229	-7.49395	15.3155
-8.52526	14.2632	-7.48304	16.1467
-8.51937	13.2941	-7.47213	17.0435
-8.51348	12.3244	-7.46121	17.9866
-8.50759	11.3627	-7.4503	18.9649
-8.5017	10.4177	-7.43939	19.9648
-8.49581	9.49693	-7.42847	20.9479
-8.48992	8.60769	-7.41756	21.875
-8.48403	7.75615	-7.40665	22.7305
-8.47814	6.94755	-7.39574	23.5006
-8.47225	6.18602	-7.38482	24.1618
-8.46636	5.47484	-7.37391	24.6826
-8.46046	4.81595	-7.363	25.0362
-8.45457	4.21042	-7.35209	25.2347
-8.44868	3.65825	-7.34117	25.2727
-8.44279	3.15883	-7.33026	25.1497
-8.4369	2.71057	-7.31935	24.8703
-8.43101	2.31132	-7.30844	24.4435
-8.42512	1.95839	-7.29752	23.8827
-8.41923	1.64885	-7.28661	23.2155
-8.41334	1.37946	-7.2757	22.4606
-8.40745	1.14673	-7.26478	21.6038
-8.40156	0.94708	-7.25387	20.6667
-8.39567	0.77717	-7.24296	19.6714
-8.38978	0.63369	-7.23205	18.6398
-8.38389	0.51336	-7.22113	17.5934
-8.378	0.41327	-7.21022	16.5521
-8.37211	0.33052	-7.19931	15.5453
-8.36622	0.26253	-7.1884	14.5887
-8.36033	0.20734	-7.17748	13.6842
-8.35444	0.16269	-7.16657	12.843
-8.34855	0.12699	-7.15566	12.0742
-8.34265	0.09863	-7.14475	11.397
-8.33676	0.07632	-7.13383	10.8173
-8.33087	0.05898	-7.12292	10.3396
-8.32498	0.0457	-7.11201	9.96703
-8.31909	0.03575	-7.10109	9.69052
-8.3132	0.02854	-7.09018	9.51167
-8.30731	0.02363	-7.07927	9.43155
-8.30142	0.02068	-7.06836	9.45058
-8.29553	0.0194	-7.05744	9.56835
-8.28964	0.01976	-7.04653	9.78336
-8.28375	0.02176	-7.03562	10.0927
-8.27786	0.02536	-7.02471	10.4919
-8.27197	0.03069	-7.01379	10.9746
-8.26608	0.03787	-7.00288	11.5377
-8.26019	0.0473	-6.99197	12.1762
-8.2543	0.05918	-6.98106	12.8709
-8.24841	0.07396	-6.97014	13.6003
-8.24252	0.09215	-6.95923	14.3469
-8.23663	0.1141	-6.94832	15.0917
-8.23073	0.1405	-6.93741	15.8264
-8.22484	0.17185	-6.92649	16.5306
-8.21895	0.20868	-6.91558	17.1724
-8.21306	0.25176	-6.90467	17.7437
-8.20717	0.30158	-6.89375	18.2263
-8.20128	0.35871	-6.88284	18.6043
-8.19539	0.42366	-6.87193	18.8755
-8.1895	0.49683	-6.86102	19.0181
-8.18361	0.57854	-6.8501	19.0247
-8.17772	0.66901	-6.83919	18.9037
-8.17183	0.7681	-6.82828	18.6551
-8.16594	0.87575	-6.81737	18.2717
-8.16005	0.99146	-6.80645	17.7493
-8.15416	1.1145	-6.79554	17.1218
-8.14827	1.24402	-6.78463	16.4142
-8.14238	1.37886	-6.77372	15.6189
-8.13649	1.51764	-6.7628	14.7409
-8.1306	1.65873	-6.75189	13.7983
-8.12471	1.80035	-6.74098	12.8095
-8.11882	1.94053	-6.73006	11.7934
-8.11292	2.07724	-6.71915	10.7677
-8.10703	2.2084	-6.70824	9.76074
-8.10114	2.33195	-6.69733	8.78722
-8.09525	2.44596	-6.68641	7.84826
-8.08936	2.54874	-6.6755	6.95433
-8.08347	2.63866	-6.66459	6.11349
-8.07758	2.7146	-6.65368	5.33185
-8.07169	2.77581	-6.64276	4.61326
-8.0658	2.82207	-6.63185	3.95974
-8.05991	2.85343	-6.62094	3.3716
-8.05402	2.88043	-6.61003	2.84768
-8.04813	2.90435	-6.59911	2.38565
-8.04224	2.9166	-6.5882	1.98218
-8.03635	2.9194	-6.57729	1.6333
-8.03046	2.91515	-6.56637	1.33454
-8.02457	2.90706	-6.55546	1.08115
-8.01868	2.89846	-6.54455	0.8683
-8.01279	2.89334	-6.53364	0.69126
-8.0069	2.89577	-6.52272	0.54554
-8.00101	2.90995	-6.51181	0.42665
-7.99511	2.94047	-6.5009	0.33068
-7.98922	2.99134	-6.48999	0.25401
-7.98333	3.06681	-6.47907	0.19336
-7.97744	3.1707	-6.46816	0.14605
-7.97155	3.30646	-6.45725	0.10958
-7.96566	3.47711	-6.44634	0.08195
-7.95977	3.68487	-6.43542	0.06148
-7.95388	3.93161	-6.42451	0.04683
-7.94799	4.21824	-6.4136	0.03712
-7.9421	4.54516	-6.40269	0.03164
-7.93621	4.91198	-6.39177	0.02987
-7.93032	5.31771	-6.38086	0.03168
-7.92443	5.76079	-6.36995	0.03719
-7.91854	6.23903	-6.35903	0.04693
-7.91265	6.74981	-6.34812	0.06155
-7.90676	7.29037	-6.33721	0.08198
-7.90087	7.85773	-6.3263	0.10981
-7.89498	8.44899	-6.31538	0.14675
-7.88909	9.06133	-6.30447	0.1949
-7.8832	9.69218	-6.29356	0.25685
-7.8773	10.3395	-6.28265	0.33578
-7.87141	11.0017	-6.27173	0.43548
-7.86552	11.6777	-6.26082	0.55988
-7.85963	12.3672	-6.24991	0.71349
-7.85374	13.08	-6.239	0.90167
-7.84785	13.8167	-6.22808	1.13002
-7.84196	14.5779	-6.21717	1.40461
-7.83607	15.3744	-6.20626	1.73177
-7.83018	16.1968	-6.19534	2.118
-7.82429	17.0361	-6.18443	2.56971
-7.8184	17.8922	-6.17352	3.09302
-7.81251	18.7651	-6.16261	3.69346
-7.80662	19.6542	-6.15169	4.37564
-7.80073	20.558	-6.14078	5.14293
-7.79484	21.4743	-6.12987	5.9971
-7.78895	22.3998	-6.11896	6.93796
-7.78306	23.3303	-6.10804	7.96312
-7.77717	24.2603	-6.09713	9.06773
-7.77128	25.1835	-6.08622	10.2444
-7.76539	26.1022	-6.07531	11.483
-7.75949	27.0077	-6.06439	12.7826
-7.7536	27.8811	-6.05348	14.1281
-7.74771	28.7124	-6.04257	15.4909
-7.74182	29.5015	-6.03165	16.8525
-7.73593	30.2381	-6.02074	18.1941
-7.73004	30.9025	-6.00983	19.4964
-7.72415	31.5052	-5.99892	20.7414
-7.71826	32.0372	-5.988	21.9232
-7.71237	32.4808	-5.97709	23.0261
-7.70648	32.8294	-5.96618	24.0356
-7.70059	33.0774	-5.95527	24.9621
-7.6947	33.2211	-5.94435	25.8051
-7.68881	33.2581	-5.93344	26.5535
-7.68292	33.1977	-5.92253	27.1852
-7.67703	33.0308	-5.91162	27.6675
-7.67114	32.7696	-5.9007	27.9808
-7.66525	32.4176	-5.88979	28.1188
-7.65936	31.9599	-5.87888	28.0774
-7.65347	31.4025	-5.86797	27.8548
-7.64757	30.7528	-5.85705	27.4518
-7.64168	30.0287	-5.84614	26.8716
-7.63579	29.239	-5.83523	26.1205
-7.6299	28.3929	-5.82431	25.2192
-7.62401	27.5	-5.8134	24.2252
-7.61812	26.5601	-5.80249	23.1744
-7.61223	25.5829	-5.79158	22.0464
-7.60634	24.5782	-5.78066	20.8219
-7.60045	23.5655	-5.76975	19.5073
-7.59456	22.5638	-5.75884	18.1225
-7.58867	21.5721	-5.74793	16.6897
-7.58278	20.5888	-5.73701	15.2317
-7.57689	19.6218	-5.7261	13.7723
-7.571	18.6837	-5.71519	12.3344
-7.56511	17.7864	-5.70428	10.9394
-7.55922	16.9318	-5.69336	9.6067
-7.55333	16.1211	-5.68245	8.35268
-7.54744	15.3602	-5.67154	7.19073
-7.54155	14.6545	-5.66062	6.13049
-7.53566	14.0091	-5.64971	5.17829
-7.52976	13.4284	-5.6388	4.33698
-7.52387	12.9164	-5.62789	3.60683
-7.51798	12.4767	-5.61697	2.98529
-7.51209	12.1118	-5.60606	2.4679
-7.5062	11.8238	-5.59515	2.04921
-7.50031	11.6234	-5.58424	1.72283
-7.49442	11.5105	-5.57332	1.48218
-7.48853	11.4741	-5.56241	1.32106
-7.48264	11.5115	-5.5515	1.23371
-7.47675	11.6192	-5.54059	1.21555
-7.47086	11.7923	-5.52967	1.26308
-7.46497	12.025	-5.51876	1.37441
-7.45908	12.31	-5.50785	1.54887
-7.45319	12.6394	-5.49693	1.78751
-7.4473	13.0038	-5.48602	2.09304
-7.44141	13.3935	-5.47511	2.46961
-7.43552	13.7981	-5.4642	2.92295
-7.42963	14.2067	-5.45328	3.46005
-7.42374	14.608	-5.44237	4.08904
-7.41785	14.991	-5.43146	4.819
-7.41195	15.3456	-5.42055	5.65947
-7.40606	15.6614	-5.40963	6.61996
-7.40017	15.9296	-5.39872	7.70934
-7.39428	16.1521	-5.38781	8.93482
-7.38839	16.3319	-5.3769	10.3014
-7.3825	16.4635	-5.36598	11.8221
-7.37661	16.533	-5.35507	13.4938
-7.37072	16.5379	-5.34416	15.2967
-7.36483	16.4774	-5.33325	17.2163
-7.35894	16.3425	-5.32233	19.2316
-7.35305	16.1363	-5.31142	21.3147
-7.34716	15.868	-5.30051	23.4316
-7.34127	15.5492	-5.28959	25.5532
-7.33538	15.182	-5.27868	27.6341
-7.32949	14.7704	-5.26777	29.6134
-7.3236	14.3288	-5.25686	31.4401
-7.31771	13.8722	-5.24594	33.0637
-7.31182	13.4065	-5.23503	34.4478
-7.30593	12.937	-5.22412	35.55
-7.30004	12.4745	-5.21321	36.3461
-7.29414	12.0287	-5.20229	36.832
-7.28825	11.6094	-5.19138	37.0018
-7.28236	11.2255	-5.18047	36.8488
-7.27647	10.885	-5.16956	36.3878
-7.27058	10.5952	-5.15864	35.6443
-7.26469	10.3622	-5.14773	34.6075
-7.2588	10.1912	-5.13682	33.2762
-7.25291	10.0863	-5.1259	31.6805
-7.24702	10.0507	-5.11499	29.8696
-7.24113	10.0867	-5.10408	27.9087
-7.23524	10.1958	-5.09317	25.8539
-7.22935	10.3787	-5.08225	23.7498
-7.22346	10.6351	-5.07134	21.65
-7.21757	10.9644	-5.06043	19.6043
-7.21168	11.375	-5.04952	17.6572
-7.20579	11.865	-5.0386	15.8467
-7.1999	12.4217	-5.02769	14.2042
-7.19401	13.0419	-5.01678	12.754
-7.18812	13.7219	-5.00587	11.5142
-7.18223	14.4576	-4.99495	10.4967
-7.17633	15.2441	-4.98404	9.70852
-7.17044	16.0766	-4.97313	9.15254
-7.16455	16.9589	-4.96221	8.82824
-7.15866	17.8847	-4.9513	8.73252
-7.15277	18.8371	-4.94039	8.8716
-7.14688	19.8086	-4.92948	9.2382
-7.14099	20.7909	-4.91856	9.81168
-7.1351	21.7755	-4.90765	10.581
-7.12921	22.7536	-4.89674	11.5335
-7.12332	23.716	-4.88583	12.6539
-7.11743	24.6582	-4.87491	13.9241
-7.11154	25.5756	-4.864	15.3234
-7.10565	26.4635	-4.85309	16.8274
-7.09976	27.3072	-4.84218	18.4081
-7.09387	28.0875	-4.83126	20.0343
-7.08798	28.8053	-4.82035	21.6719
-7.08209	29.4523	-4.80944	23.284
-7.0762	30.0207	-4.79853	24.8438
-7.07031	30.5136	-4.78761	26.3237
-7.06441	30.9156	-4.7767	27.6731
-7.05852	31.2121	-4.76579	28.855
-7.05263	31.41	-4.75487	29.8581
-7.04674	31.5074	-4.74396	30.6414
-7.04085	31.5045	-4.73305	31.1692
-7.03496	31.4026	-4.72214	31.4471
-7.02907	31.2049	-4.71122	31.4764
-7.02318	30.9159	-4.70031	31.2431
-7.01729	30.5416	-4.6894	30.7408
-7.0114	30.0897	-4.67849	29.9824
-7.00551	29.5686	-4.66757	28.9882
-6.99962	28.9881	-4.65666	27.785
-6.99373	28.3491	-4.64575	26.4162
-6.98784	27.6727	-4.63484	24.9063
-6.98195	26.9706	-4.62392	23.2817
-6.97606	26.2646	-4.61301	21.5818
-6.97017	25.566	-4.6021	19.8339
-6.96428	24.8662	-4.59118	18.0758
-6.95839	24.1755	-4.58027	16.3423
-6.9525	23.5036	-4.56936	14.6646
-6.9466	22.8591	-4.55845	13.0694
-6.94071	22.2497	-4.54753	11.578
-6.93482	21.6817	-4.53662	10.2066
-6.92893	21.1602	-4.52571	8.96559
-6.92304	20.6888	-4.5148	7.86035
-6.91715	20.2699	-4.50388	6.89133
-6.91126	19.9043	-4.49297	6.05483
-6.90537	19.6016	-4.48206	5.34362
-6.89948	19.3602	-4.47115	4.74803
-6.89359	19.1676	-4.46023	4.2564
-6.8877	19.0203	-4.44932	3.85598
-6.88181	18.9145	-4.43841	3.53386
-6.87592	18.8459	-4.42749	3.27748
-6.87003	18.8101	-4.41658	3.0751
-6.86414	18.8029	-4.40567	2.91624
-6.85825	18.8302	-4.39476	2.80325
-6.85236	18.8929	-4.38384	2.72829
-6.84647	18.9824	-4.37293	2.67331
-6.84058	19.0905	-4.36202	2.63312
-6.83469	19.2189	-4.35111	2.60392
-6.82879	19.3648	-4.34019	2.58278
-6.8229	19.5255	-4.32928	2.5679
-6.81701	19.6985	-4.31837	2.55801
-6.81112	19.8713	-4.30746	2.55211
-6.80523	20.0414	-4.29654	2.54934
-6.79934	20.2062	-4.28563	2.54921
-6.79345	20.363	-4.27472	2.55074
-6.78756	20.5088	-4.2638	2.55324
-6.78167	20.6405	-4.25289	2.55587
-6.77578	20.7546	-4.24198	2.55798
-6.76989	20.8472	-4.23107	2.55896
-6.764	20.9144	-4.22015	2.55854
-6.75811	20.9617	-4.20924	2.55687
-6.75222	20.9846	-4.19833	2.56591
-6.74633	20.9691	-4.18742	2.58632
-6.74044	20.9205	-4.1765	2.60773
-6.73455	20.8348	-4.16559	2.63123
-6.72866	20.7084	-4.15468	2.65873
-6.72277	20.5383	-4.14377	2.69222
-6.71688	20.3123	-4.13285	2.734
-6.71098	20.0293	-4.12194	2.78651
-6.70509	19.6987	-4.11103	2.85193
-6.6992	19.3312	-4.10012	2.93221
-6.69331	18.9186	-4.0892	3.02909
-6.68742	18.4633	-4.07829	3.14362
-6.68153	17.9686	-4.06738	3.27646
-6.67564	17.429	-4.05646	3.42766
-6.66975	16.8491	-4.04555	3.59669
-6.66386	16.2346	-4.03464	3.78243
-6.65797	15.5914	-4.02373	3.98323
-6.65208	14.9257	-4.01281	4.19703
-6.64619	14.2539	-4.0019	4.43256
-6.6403	13.5817	-3.99099	4.68637
-6.63441	12.9053	-3.98008	4.94308
-6.62852	12.2296	-3.96916	5.19846
-6.62263	11.5596	-3.95825	5.44835
-6.61674	10.8994	-3.94734	5.68849
-6.61085	10.2526	-3.93643	5.91505
-6.60496	9.62228	-3.92551	6.12481
-6.59907	9.01077	-3.9146	6.31497
-6.59317	8.4199	-3.90369	6.48369
-6.58728	7.85098	-3.89277	6.64128
-6.58139	7.30478	-3.88186	6.78761
-6.5755	6.78188	-3.87095	6.91173
-6.56961	6.29209	-3.86004	7.01546
-6.56372	5.83511	-3.84912	7.11323
-6.55783	5.40053	-3.83821	7.20871
-6.55783	5.40053	-3.8273	7.29476
-6.55194	4.98757	-3.81639	7.37644
-6.54605	4.59548	-3.80547	7.47068
-6.54016	4.22349	-3.79456	7.58251
-6.53427	3.87086	-3.78365	7.70527
-6.52838	3.5371	-3.77274	7.84293
-6.52249	3.22165	-3.76182	7.99871
-6.5166	2.92412	-3.75091	8.17483
-6.51071	2.64407	-3.74	8.37225
-6.50482	2.38137	-3.72908	8.59079
-6.49893	2.13562	-3.71817	8.82912
-6.49304	1.90676	-3.70726	9.08488
-6.48715	1.69444	-3.69635	9.35493
-6.48125	1.49839	-3.68543	9.63582
-6.47536	1.31828	-3.67452	9.92362
-6.46947	1.15371	-3.66361	10.2261
-6.46358	1.00419	-3.6527	10.5511
-6.45769	0.86916	-3.64178	10.8839
-6.4518	0.74797	-3.63087	11.2216
-6.44591	0.6399	-3.61996	11.5624
-6.44002	0.54417	-3.60905	11.8941
-6.43413	0.45989	-3.59813	12.2174
-6.42824	0.38632	-3.58722	12.5346
-6.42235	0.32248	-3.57631	12.8493
-6.41646	0.26741	-3.5654	13.1661
-6.41057	0.22039	-3.55448	13.5019
-6.40468	0.18039	-3.54357	13.8736
-6.39879	0.14674	-3.53266	14.2747
-6.3929	0.11858	-3.52174	14.6979
-6.38701	0.09519	-3.51083	15.1467
-6.38112	0.07583	-3.49992	15.6348
-6.37523	0.06	-3.48901	16.163
-6.36934	0.04721	-3.47809	16.7189
-6.36344	0.03683	-3.46718	17.2996
-6.35755	0.02859	-3.45627	17.9007
-6.35166	0.02204	-3.44536	18.5267
-6.34577	0.01687	-3.43444	19.1691
-6.33988	0.01283	-3.42353	19.8173
-6.33399	0.00968	-3.41262	20.4585
-6.3281	0.00726	-3.40171	21.0676
-6.32221	0.00534	-3.39079	21.6413
-6.31632	0.00396	-3.37988	22.1759
-6.31043	0.00291	-3.36897	22.645
-6.30454	0.00212	-3.35805	23.0225
-6.29865	0.00154	-3.34714	23.3074
-6.29276	0.00111	-3.33623	23.4887
-6.28687	0.00079	-3.32532	23.5584
-6.28098	0.00056	-3.3144	23.5224
-6.27509	0.000395	-3.30349	23.378
-6.2692	0.000275	-3.29258	23.1312
-6.26331	0.000191682	-3.28167	22.7907
-6.25742	0.000132168	-3.27075	22.3444
-6.25153	9.0489e-05	-3.25984	21.7837
-6.24563	0	-3.24893	21.1193
-5.99234	9.0489e-05	-3.23802	20.3651
-5.98645	0.000132168	-3.2271	19.5591
-5.98056	0.000191682	-3.21619	18.7292
-5.97467	0.000275	-3.20528	17.8684
-5.96878	0.000395	-3.19436	16.9809
-5.96289	0.0007425	-3.18345	16.0827
-5.957	0.00105	-3.17254	15.1886
-5.95111	0.00167	-3.16163	14.3131
-5.94522	0.00235	-3.15071	13.4696
-5.93933	0.00347	-3.1398	12.6707
-5.93344	0.00494	-3.12889	11.9388
-5.92755	0.00693	-3.11798	11.2841
-5.92166	0.00955	-3.10706	10.7148
-5.91577	0.01308	-3.09615	10.238
-5.90988	0.0178	-3.08524	9.84852
-5.90399	0.02406	-3.07433	9.55162
-5.89809	0.03232	-3.06341	9.35209
-5.8922	0.04312	-3.0525	9.25399
-5.88631	0.05717	-3.04159	9.26105
-5.88042	0.07531	-3.03068	9.37626
-5.87453	0.09857	-3.01976	9.60164
-5.86864	0.12819	-3.00885	9.93841
-5.86275	0.16564	-2.99794	10.398
-5.85686	0.21266	-2.98702	10.9787
-5.85097	0.27128	-2.97611	11.6658
-5.84508	0.34384	-2.9652	12.4547
-5.83919	0.43303	-2.95429	13.339
-5.8333	0.54187	-2.94337	14.3113
-5.82741	0.67383	-2.93246	15.3623
-5.82152	0.83257	-2.92155	16.4825
-5.81563	1.02223	-2.91064	17.6605
-5.80974	1.24701	-2.89972	18.8843
-5.80385	1.51161	-2.88881	20.164
-5.79796	1.82063	-2.8779	21.4856
-5.79207	2.17888	-2.86699	22.8226
-5.78618	2.59097	-2.85607	24.1706
-5.78028	3.06146	-2.84516	25.5024
-5.77439	3.59445	-2.83425	26.7906
-5.7685	4.19351	-2.82333	28.0311
-5.76261	4.86146	-2.81242	29.21
-5.75672	5.60023	-2.80151	30.314
-5.75083	6.41061	-2.7906	31.3431
-5.74494	7.29212	-2.77968	32.2868
-5.73905	8.24285	-2.76877	33.1251
-5.73316	9.25935	-2.75786	33.852
-5.72727	10.3365	-2.74695	34.475
-5.72138	11.4676	-2.73603	34.9922
-5.71549	12.6443	-2.72512	35.404
-5.7096	13.8568	-2.71421	35.7244
-5.70371	15.0937	-2.7033	35.9568
-5.69782	16.3428	-2.69238	36.095
-5.69193	17.5909	-2.68147	36.1454
-5.68604	18.8244	-2.67056	36.1038
-5.68015	20.0297	-2.65964	35.9787
-5.67426	21.1933	-2.64873	35.7904
-5.66837	22.3127	-2.63782	35.5482
-5.66247	23.3762	-2.62691	35.2495
-5.65658	24.3642	-2.61599	34.8917
-5.65069	25.2686	-2.60508	34.4954
-5.6448	26.0836	-2.59417	34.0697
-5.63891	26.8255	-2.58326	33.6291
-5.63302	27.4931	-2.57234	33.199
-5.62713	28.0875	-2.56143	32.7815
-5.62124	28.6118	-2.55052	32.3781
-5.61535	29.0709	-2.53961	31.9959
-5.60946	29.4807	-2.52869	31.631
-5.60357	29.8387	-2.51778	31.2799
-5.59768	30.1429	-2.50687	30.9629
-5.59179	30.3918	-2.49596	30.6903
-5.5859	30.5933	-2.48504	30.4837
-5.58001	30.7551	-2.47413	30.3542
-5.57412	30.8836	-2.46322	30.3013
-5.56823	30.9838	-2.4523	30.3475
-5.56234	31.0591	-2.44139	30.4924
-5.55645	31.1107	-2.43048	30.7352
-5.55056	31.1376	-2.41957	31.0867
-5.54466	31.1367	-2.40865	31.5569
-5.53877	31.1031	-2.39774	32.1551
-5.53288	31.0298	-2.38683	32.912
-5.52699	30.9089	-2.37592	33.8669
-5.5211	30.7312	-2.365	34.9981
-5.51521	30.4874	-2.35409	36.2688
-5.50932	30.1683	-2.34318	37.6734
-5.50343	29.7753	-2.33227	39.2148
-5.49754	29.3108	-2.32135	40.8811
-5.49165	28.7785	-2.31044	42.646
-5.48576	28.174	-2.29953	44.4915
-5.47987	27.4947	-2.28861	46.4093
-5.47398	26.7401	-2.2777	48.3885
-5.46809	25.9021	-2.26679	50.4108
-5.4622	24.9751	-2.25588	52.4677
-5.45631	23.9559	-2.24496	54.5267
-5.45042	22.8536	-2.23405	56.5323
-5.44453	21.6794	-2.22314	58.4594
-5.43864	20.4465	-2.21223	60.3137
-5.43275	19.169	-2.20131	62.0799
-5.42685	17.862	-2.1904	63.7285
-5.42096	16.5412	-2.17949	65.2555
-5.41507	15.2217	-2.16858	66.6543
-5.40918	13.918	-2.15766	67.8982
-5.40329	12.644	-2.14675	68.9687
-5.3974	11.4117	-2.13584	69.8799
-5.39151	10.2319	-2.12492	70.6475
-5.38562	9.1133	-2.11401	71.2664
-5.37973	8.06297	-2.1031	71.7097
-5.37384	7.08594	-2.09219	71.9809
-5.36795	6.18544	-2.08127	72.0965
-5.36206	5.36293	-2.07036	72.0633
-5.35617	4.61831	-2.05945	71.8885
-5.35028	3.95007	-2.04854	71.5691
-5.34439	3.35546	-2.03762	71.149
-5.3385	2.83098	-2.02671	70.6377
-5.33261	2.37216	-2.0158	70.0225
-5.32672	1.97409	-2.00489	69.3251
-5.32083	1.63157	-1.99397	68.5452
-5.31493	1.3391	-1.98306	67.6947
-5.30904	1.09163	-1.97215	66.7975
-5.30315	0.88365	-1.96123	65.8552
-5.29726	0.71049	-1.95032	64.8758
-5.29137	0.5672	-1.93941	63.8792
-5.28548	0.44974	-1.9285	62.8744
-5.27959	0.35414	-1.91758	61.8713
-5.2737	0.27699	-1.90667	60.8863
-5.26781	0.21515	-1.89576	59.9361
-5.26192	0.16596	-1.88485	59.0383
-5.25603	0.12722	-1.87393	58.2223
-5.25014	0.09685	-1.86302	57.5063
-5.24425	0.07326	-1.85211	56.9021
-5.23836	0.0551	-1.8412	56.4324
-5.23247	0.04124	-1.83028	56.1014
-5.22658	0.03105	-1.81937	55.9178
-5.22069	0.02339	-1.80846	55.9158
-5.2148	0.01798	-1.79755	56.1146
-5.20891	0.01442	-1.78663	56.4885
-5.20302	0.0124	-1.77572	57.0121
-5.19712	0.01164	-1.76481	57.6832
-5.19123	0.01226	-1.75389	58.5166
-5.18534	0.01413	-1.74298	59.486
-5.17945	0.0176	-1.73207	60.5352
-5.17356	0.02272	-1.72116	61.6422
-5.16767	0.02994	-1.71024	62.7682
-5.16178	0.03984	-1.69933	63.8879
-5.15589	0.05303	-1.68842	64.9611
-5.15	0.07054	-1.67751	65.9293
-5.14411	0.0934	-1.66659	66.7635
-5.13822	0.12306	-1.65568	67.4198
-5.13233	0.16112	-1.64477	67.8825
-5.12644	0.20963	-1.63386	68.1183
-5.12055	0.27105	-1.62294	68.0739
-5.11466	0.34828	-1.61203	67.7456
-5.10877	0.44474	-1.60112	67.1292
-5.10288	0.56439	-1.5902	66.2315
-5.09699	0.71178	-1.57929	65.0814
-5.0911	0.89209	-1.56838	63.701
-5.08521	1.11115	-1.55747	62.1316
-5.07931	1.37542	-1.54655	60.416
-5.07342	1.69198	-1.53564	58.5792
-5.06753	2.06861	-1.52473	56.6604
-5.06164	2.51332	-1.51382	54.7121
-5.05575	3.03481	-1.5029	52.7745
-5.04986	3.64173	-1.49199	50.8854
-5.04397	4.34297	-1.48108	49.0953
-5.03808	5.14715	-1.47017	47.4493
-5.03219	6.06247	-1.45925	45.9846
-5.0263	7.09639	-1.44834	44.7189
-5.02041	8.25508	-1.43743	43.6723
-5.01452	9.54341	-1.42651	42.8558
-5.00863	10.9645	-1.4156	42.2544
-5.00274	12.5189	-1.40469	41.8566
-4.99685	14.2049	-1.39378	41.6494
-4.99096	16.0179	-1.38286	41.6023
-4.98507	17.9501	-1.37195	41.6747
-4.97918	19.9903	-1.36104	41.8569
-4.97329	22.1241	-1.35013	42.1255
-4.9674	24.3334	-1.33921	42.4334
-4.9615	26.5971	-1.3283	42.7511
-4.95561	28.8906	-1.31739	43.0499
-4.94972	31.1871	-1.30648	43.282
-4.94383	33.4572	-1.29556	43.4032
-4.93794	35.6702	-1.28465	43.4047
-4.93205	37.8039	-1.27374	43.2833
-4.92616	39.8266	-1.26283	43.0533
-4.92027	41.697	-1.25191	42.7126
-4.91438	43.3855	-1.241	42.2413
-4.90849	44.8649	-1.23009	41.6491
-4.9026	46.1409	-1.21917	40.9729
-4.89671	47.1933	-1.20826	40.2429
-4.89082	47.9868	-1.19735	39.4463
-4.88493	48.5303	-1.18644	38.5954
-4.87904	48.828	-1.17552	37.7163
-4.87315	48.8699	-1.16461	36.8239
-4.86726	48.6614	-1.1537	35.956
-4.86137	48.213	-1.14279	35.1377
-4.85548	47.5499	-1.13187	34.3796
-4.84959	46.6923	-1.12096	33.7124
-4.84369	45.6442	-1.11005	33.1566
-4.8378	44.423	-1.09914	32.7167
-4.83191	43.0489	-1.08822	32.398
-4.82602	41.5538	-1.07731	32.2126
-4.82013	39.9711	-1.0664	32.1507
-4.81424	38.3341	-1.05548	32.1926
-4.80835	36.6758	-1.04457	32.3331
-4.80246	35.0276	-1.03366	32.5582
-4.79657	33.419	-1.02275	32.8529
-4.79068	31.8766	-1.01183	33.2066
-4.78479	30.4238	-1.00092	33.5974
-4.7789	29.0806	-0.99001	34.0096
-4.77301	27.8634	-0.9791	34.4397
-4.76712	26.7846	-0.96818	34.8631
-4.76123	25.8533	-0.95727	35.2795
-4.75534	25.0749	-0.94636	35.6902
-4.74945	24.4517	-0.93545	36.0748
-4.74356	23.9929	-0.92453	36.4254
-4.73767	23.6951	-0.91362	36.7353
-4.73177	23.5526	-0.90271	36.9979
-4.72588	23.5578	-0.89179	37.1964
-4.71999	23.6917	-0.88088	37.3252
-4.7141	23.9439	-0.86997	37.4017
-4.70821	24.3033	-0.85906	37.4085
-4.70232	24.7679	-0.84814	37.3279
-4.69643	25.3254	-0.83723	37.1535
-4.69054	25.9533	-0.82632	36.8683
-4.68465	26.6484	-0.81541	36.4738
-4.67876	27.3974	-0.80449	35.9786
-4.67287	28.1772	-0.79358	35.3936
-4.66698	28.9741	-0.78267	34.7195
-4.66109	29.7746	-0.77176	33.9652
-4.6552	30.5653	-0.76084	33.1364
-4.64931	31.3424	-0.74993	32.23
-4.64342	32.0926	-0.73902	31.2571
-4.63753	32.7975	-0.72811	30.2314
-4.63164	33.4489	-0.71719	29.1804
-4.62575	34.0388	-0.70628	28.11
-4.61986	34.5502	-0.69537	27.0156
-4.61396	34.9713	-0.68445	25.9164
-4.60807	35.2915	-0.67354	24.8311
-4.60218	35.5015	-0.66263	23.7776
-4.59629	35.5932	-0.65172	22.7833
-4.5904	35.5506	-0.6408	21.861
-4.58451	35.3692	-0.62989	21.02
-4.57862	35.0613	-0.61898	20.2654
-4.57273	34.6416	-0.60807	19.5875
-4.56684	34.1063	-0.59715	18.9838
-4.56095	33.4536	-0.58624	18.4493
-4.55506	32.6885	-0.57533	17.9764
-4.54917	31.8078	-0.56442	17.5668
-4.54328	30.81	-0.5535	17.2096
-4.53739	29.715	-0.54259	16.893
-4.5315	28.5343	-0.53168	16.6165
-4.52561	27.2709	-0.52076	16.3571
-4.51972	25.9382	-0.50985	16.093
-4.51383	24.5604	-0.49894	15.8155
-4.50794	23.1519	-0.48803	15.53
-4.50205	21.7174	-0.47711	15.2377
-4.49615	20.2807	-0.4662	14.9301
-4.49026	18.8553	-0.45529	14.6116
-4.48437	17.4442	-0.44438	14.2763
-4.47848	16.0588	-0.43346	13.9137
-4.47259	14.7098	-0.42255	13.5364
-4.4667	13.4064	-0.41164	13.1464
-4.46081	12.1567	-0.40073	12.7339
-4.45492	10.9673	-0.38981	12.3003
-4.44903	9.84348	-0.3789	11.8472
-4.44314	8.78908	-0.36799	11.3757
-4.43725	7.80671	-0.35707	10.8869
-4.43136	6.89771	-0.34616	10.3819
-4.42547	6.06228	-0.33525	9.87309
-4.41958	5.29955	-0.32434	9.36162
-4.41369	4.60794	-0.31342	8.83716
-4.4078	3.9848	-0.30251	8.31305
-4.40191	3.42716	-0.2916	7.80286
-4.39602	2.93132	-0.28069	7.29768
-4.39013	2.49329	-0.26977	6.7892
-4.38424	2.10885	-0.25886	6.28139
-4.37834	1.77355	-0.24795	5.77934
-4.37245	1.48315	-0.23704	5.28845
-4.36656	1.23318	-0.22612	4.8147
-4.36067	1.01935	-0.21521	4.36416
-4.35478	0.83776	-0.2043	3.94265
-4.34889	0.68447	-0.19339	3.55539
-4.343	0.55592	-0.18247	3.20692
-4.33711	0.44882	-0.17156	2.9004
-4.33122	0.36018	-0.16065	2.63799
-4.32533	0.28724	-0.14973	2.42026
-4.31944	0.22774	-0.13882	2.24644
-4.31355	0.17942	-0.12791	2.11437
-4.30766	0.14048	-0.117	2.02066
-4.30177	0.10928	-0.10608	1.96074
-4.29588	0.08453	-0.09517	1.92937
-4.28999	0.06491	-0.08426	1.92042
-4.2841	0.04958	-0.07335	1.92764
-4.27821	0.03757	-0.06243	1.9447
-4.27232	0.02834	-0.05152	1.96534
-4.26643	0.02124	-0.04061	1.98388
-4.26053	0.01581	-0.0297	1.99529
-4.25464	0.01161	-0.01878	1.99552
-4.24875	0.00844	-0.00787	1.98143
-4.24286	0.00611	0.00304	1.96226
-4.23697	0.00438	0.01396	1.93674
-4.23108	0.0031	0.02487	1.89268
-4.22519	0.00223	0.03578	1.83031
-4.2193	0.00159	0.04669	1.75093
-4.21341	0.00107	0.05761	1.6564
-4.20752	0.0007525	0.06852	1.54926
-4.20163	0.0005275	0.07943	1.43245
-4.19574	0.0003675	0.09034	1.30913
-4.18985	0.000191682	0.10126	1.18249
-4.18396	0.000132168	0.11217	1.05562
-4.17807	9.0489e-05	0.12308	0.93124
-4.17218	0	0.13399	0.81192
-3.86587	9.0489e-05	0.14491	0.69954
-3.85998	0.000132168	0.15582	0.59554
-3.85409	0.000191682	0.16673	0.50103
-3.8482	0.000275	0.17765	0.41658
-3.84231	0.000395	0.18856	0.34226
-3.83642	0.00056	0.19947	0.27788
-3.83053	0.00079	0.21038	0.22293
-3.82464	0.0012	0.2213	0.17674
-3.81875	0.00167	0.23221	0.13845
-3.81286	0.00231	0.24312	0.10718
-3.80697	0.00318	0.25403	0.08199
-3.80108	0.00435	0.26495	0.06197
-3.79518	0.0059	0.27586	0.04629
-3.78929	0.00796	0.28677	0.03417
-3.7834	0.01066	0.29768	0.02492
-3.77751	0.01418	0.3086	0.01796
-3.77162	0.01881	0.31951	0.01279
-3.76573	0.02468	0.33042	0.009
-3.75984	0.03218	0.34133	0.00626
-3.75395	0.04166	0.35225	0.0043
-3.74806	0.05358	0.36316	0.00292
-3.74217	0.06845	0.37407	0.00196
-3.73628	0.08686	0.38499	0.0013
-3.73039	0.10948	0.3959	0.000851803
-3.7245	0.13709	0.40681	0.000551527
-3.71861	0.17052	0.41772	0.000352877
-3.71272	0.2107	0.42864	0.000223104
-3.70683	0.25865	0.43955	0.000139386
-3.70094	0.31544	0.45046	8.60518e-05
-3.69505	0.38218	0.46137	0
-3.68916	0.46004	1.55264	8.60518e-05
-3.68327	0.5502	1.56355	0.000139386
-3.67737	0.6538	1.57446	0.000223104
-3.67148	0.77194	1.58538	0.000352877
-3.66559	0.90563	1.59629	0.000551527
-3.6597	1.05577	1.6072	0.000851803
-3.65381	1.22306	1.61812	0.00139
-3.64792	1.4081	1.62903	0.0021
-3.64203	1.611	1.63994	0.00314
-3.63614	1.8318	1.65085	0.00466
-3.63025	2.07012	1.66177	0.00681
-3.62436	2.32526	1.67268	0.00985
-3.61847	2.59622	1.68359	0.01409
-3.61258	2.88139	1.6945	0.01992
-3.60669	3.179	1.70542	0.02784
-3.6008	3.48689	1.71633	0.03847
-3.59491	3.80238	1.72724	0.05255
-3.58902	4.12263	1.73815	0.07106
-3.58313	4.44453	1.74907	0.09492
-3.57724	4.76472	1.75998	0.12545
-3.57135	5.07981	1.77089	0.16387
-3.56545	5.38612	1.78181	0.21168
-3.55956	5.6802	1.79272	0.27051
-3.55367	5.95865	1.80363	0.34184
-3.54778	6.21825	1.81454	0.42729
-3.54189	6.4658	1.82546	0.52833
-3.536	6.69853	1.83637	0.64638
-3.53011	6.90415	1.84728	0.78237
-3.52422	7.08072	1.85819	0.93707
-3.51833	7.22677	1.86911	1.1108
-3.51244	7.34145	1.88002	1.30337
-3.50655	7.42474	1.89093	1.51407
-3.50066	7.48703	1.90184	1.74167
-3.49477	7.52949	1.91276	1.98447
-3.48888	7.54415	1.92367	2.24031
-3.48299	7.53326	1.93458	2.50643
-3.4771	7.49997	1.9455	2.78013
-3.47121	7.44799	1.95641	3.05856
-3.46532	7.38159	1.96732	3.33907
-3.45943	7.3055	1.97823	3.61909
-3.45354	7.22492	1.98915	3.89676
-3.44764	7.1548	2.00006	4.1706
-3.44175	7.10049	2.01097	4.45143
-3.43586	7.0574	2.02188	4.73882
-3.42997	7.03033	2.0328	5.02151
-3.42408	7.02404	2.04371	5.30032
-3.41819	7.04284	2.05462	5.57666
-3.4123	7.09055	2.06553	5.85248
-3.40641	7.17048	2.07645	6.14136
-3.40052	7.28512	2.08736	6.44531
-3.39463	7.43616	2.09827	6.75433
-3.38874	7.6247	2.10918	7.06952
-3.38285	7.85074	2.1201	7.39175
-3.37696	8.11359	2.13101	7.72123
-3.37107	8.4119	2.14192	8.0579
-3.36518	8.74307	2.15284	8.4011
-3.35929	9.10426	2.16375	8.74977
-3.3534	9.49184	2.17466	9.1027
-3.34751	9.90179	2.18557	9.45852
-3.34162	10.3296	2.19649	9.82718
-3.33573	10.7706	2.2074	10.207
-3.32983	11.2203	2.21831	10.5961
-3.32394	11.6836	2.22922	10.9924
-3.31805	12.1561	2.24014	11.3826
-3.31216	12.6235	2.25105	11.776
-3.30627	13.0821	2.26196	12.1707
-3.30038	13.5281	2.27287	12.5532
-3.29449	13.9688	2.28379	12.9215
-3.2886	14.4019	2.2947	13.2849
-3.28271	14.8161	2.30561	13.6412
-3.27682	15.2203	2.31653	13.9762
-3.27093	15.614	2.32744	14.2873
-3.26504	15.9878	2.33835	14.5721
-3.25915	16.3427	2.34926	14.8285
-3.25326	16.6803	2.36018	15.0549
-3.24737	17.0124	2.37109	15.2615
-3.24148	17.3415	2.382	15.4702
-3.23559	17.6607	2.39291	15.6685
-3.2297	17.9729	2.40383	15.8323
-3.22381	18.2814	2.41474	15.9615
-3.21792	18.5894	2.42565	16.0678
-3.21202	18.9006	2.43656	16.152
-3.20613	19.2181	2.44748	16.2153
-3.20024	19.5549	2.45839	16.2586
-3.19435	19.9232	2.4693	16.2829
-3.18846	20.3151	2.48022	16.2885
[truncated: 3,601 more rows]

## Sheet: Fig.2e
Binding energy(eV)	Counts/s (With MTFO)	Normalized	Binding energy(eV)	Counts/s (W/O MTFA)	Normalized
145.03	63140.7	0.10494	145.03	3078.57	0.09227
144.98	62670.2	0.10333	144.98	3041.54	0.09116
144.93	63297.9	0.10548	144.93	3007.84	0.09015
144.88	64526.9	0.10968	144.88	3075.9	0.09219
144.83	64429.2	0.10935	144.83	3098.59	0.09287
144.78	65158.6	0.11184	144.78	3132.62	0.09389
144.73	64563.3	0.1098	144.73	3166.65	0.09491
144.68	65946	0.11453	144.68	3167.32	0.09493
144.63	64164.3	0.10844	144.63	3177.66	0.09524
144.58	64636.3	0.11005	144.58	3176.66	0.09521
144.53	64878.6	0.11088	144.53	3178.66	0.09527
144.48	64295.6	0.10889	144.48	3143.97	0.09423
144.43	65719.3	0.11375	144.43	3132.62	0.09389
144.38	65507	0.11303	144.38	3143.97	0.09423
144.33	64942.2	0.1111	144.33	3177.33	0.09523
144.28	63744.3	0.107	144.28	3245.73	0.09728
144.23	64009.6	0.10791	144.23	3335.48	0.09997
144.18	65469.1	0.1129	144.18	3528.99	0.10577
144.13	66459.9	0.11629	144.13	3699.16	0.11087
144.08	65649.8	0.11352	144.08	3834.95	0.11494
144.03	66703.1	0.11712	144.03	4026.13	0.12067
143.98	65415.8	0.11272	143.98	4186.28	0.12547
143.93	66698.5	0.1171	143.93	4401.48	0.13192
143.88	67507.9	0.11987	143.88	4729.46	0.14175
143.83	68259.1	0.12244	143.83	5183.22	0.15535
143.78	68819.6	0.12435	143.78	5613.63	0.16825
143.73	69605	0.12704	143.73	6233.55	0.18683
143.68	70847.9	0.13128	143.68	6769.38	0.20289
143.63	72742.8	0.13776	143.63	7563.8	0.2267
143.58	75249.4	0.14633	143.58	8514.03	0.25518
143.53	77258.9	0.1532	143.53	9566.36	0.28672
143.48	80472.5	0.16418	143.48	10994	0.32951
143.43	84493.1	0.17793	143.43	12547.2	0.37606
143.38	88783.6	0.19259	143.38	14065.3	0.42156
143.33	94604.8	0.21249	143.33	15843.9	0.47487
143.28	100719	0.23339	143.28	17543.5	0.52581
143.23	108451	0.25982	143.23	19321.9	0.57911
143.18	117911	0.29215	143.18	21236.7	0.6365
143.13	128753	0.32921	143.13	22936	0.68743
143.08	139757	0.36682	143.08	24114.4	0.72275
143.03	153706	0.4145	143.03	25406	0.76146
142.98	170313	0.47126	142.98	26539	0.79542
142.93	185869	0.52444	142.93	26969.4	0.80832
142.88	200870	0.57571	142.88	27275.4	0.81749
142.83	218893	0.63731	142.83	27003.5	0.80934
142.78	232470	0.68372	142.78	26550.4	0.79576
142.73	247658	0.73564	142.73	25768.6	0.77233
142.68	258330	0.77211	142.68	24873.8	0.74551
142.63	269092	0.8089	142.63	23162.8	0.69423
142.58	272375	0.82012	142.58	21485.9	0.64397
142.53	273217	0.823	142.53	19741.3	0.59168
142.48	268167	0.80574	142.48	17951.3	0.53803
142.43	260229	0.7786	142.43	16149.9	0.48404
142.38	251576	0.74903	142.38	14427.9	0.43243
142.33	235197	0.69304	142.33	12762.4	0.38251
142.28	220837	0.64396	142.28	11119.8	0.33328
142.23	202592	0.5816	142.23	9862.3	0.29559
142.18	185959	0.52474	142.18	8740.58	0.26197
142.13	171088	0.47391	142.13	7811.7	0.23413
142.08	156674	0.42465	142.08	6644.6	0.19915
142.03	142192	0.37514	142.03	6100.75	0.18285
141.98	129405	0.33144	141.98	5556.91	0.16655
141.93	118758	0.29505	141.93	5103.81	0.15297
141.88	108301	0.2593	141.88	4673.41	0.14007
141.83	100298	0.23195	141.83	4333.42	0.12988
141.78	93985.1	0.21037	141.78	4106.87	0.12309
141.73	89313	0.1944	141.73	3823.61	0.1146
141.68	82540	0.17125	141.68	3766.55	0.11289
141.63	78122.6	0.15615	141.63	3676.47	0.11019
141.58	74294.8	0.14307	141.58	3619.75	0.10849
141.53	70916.5	0.13152	141.53	3631.09	0.10883
141.48	67513.9	0.11989	141.48	3585.72	0.10747
141.43	65393.6	0.11264	141.43	3563.03	0.10679
141.38	63351.4	0.10566	141.38	3597.06	0.10781
141.33	62393.1	0.10239	141.33	3687.81	0.11053
141.28	61135.6	0.09809	141.28	3789.57	0.11358
141.23	59154.1	0.09131	141.23	3823.61	0.1146
141.18	58235.1	0.08817	141.18	3846.29	0.11528
141.13	57562.1	0.08587	141.13	3800.92	0.11392
141.08	56784.4	0.08321	141.08	3738.53	0.11205
141.03	56102.5	0.08088	141.03	3585.72	0.10747
140.98	54060.7	0.0739	140.98	3392.87	0.10169
140.93	52843.9	0.06975	140.93	3166.65	0.09491
140.88	53743.2	0.07282	140.88	3030.52	0.09083
140.83	52763.3	0.06947	140.83	2826.33	0.08471
140.78	53803.6	0.07303	140.78	2600.12	0.07793
140.73	53355.7	0.07149	140.73	2430.63	0.07285
140.68	51979.5	0.06679	140.68	2191.73	0.06569
140.63	51072.6	0.06369	140.63	2032.25	0.06091
140.58	51611.4	0.06553	140.58	1795.69	0.05382
140.53	50250.9	0.06088	140.53	1659.9	0.04975
140.48	49500.3	0.05832	140.48	1512.43	0.04533
140.43	50091.1	0.06034	140.43	1442.36	0.04323
140.38	49773.3	0.05925	140.38	1399.32	0.04194
140.33	50397.6	0.06138	140.33	1376.63	0.04126
140.28	48742.1	0.05573	140.28	1353.94	0.04058
140.23	49665.1	0.05888	140.23	1319.91	0.03956
140.18	49328.3	0.05773	140.18	1319.24	0.03954
140.13	49128.1	0.05704	140.13	1263.19	0.03786
140.08	49339.3	0.05777	140.08	1285.88	0.03854
140.03	49014.7	0.05666	140.03	1296.89	0.03887
139.98	48604.8	0.05526	139.98	1342.6	0.04024
139.93	50463.1	0.06161	139.93	1319.91	0.03956
139.88	50332.6	0.06116	139.88	1399.32	0.04194
139.83	49789.1	0.0593	139.83	1353.94	0.04058
139.78	48649.8	0.05541	139.78	1352.94	0.04055
139.73	49722.6	0.05908	139.73	1399.32	0.04194
139.68	49849.7	0.05951	139.68	1376.63	0.04126
139.63	50637.1	0.0622	139.63	1375.96	0.04124
139.58	50862.2	0.06297	139.58	1455.71	0.04363
139.53	51971.6	0.06676	139.53	1467.05	0.04397
139.48	51364.7	0.06469	139.48	1569.15	0.04703
139.43	50871.6	0.063	139.43	1603.18	0.04805
139.38	50708.4	0.06245	139.38	1693.6	0.05076
139.33	51803.7	0.06619	139.33	1773.01	0.05314
139.28	52556.1	0.06876	139.28	1909.13	0.05722
139.23	52663.9	0.06913	139.23	1999.55	0.05993
139.18	52961.3	0.07015	139.18	2112.66	0.06332
139.13	54134.1	0.07416	139.13	2339.54	0.07012
139.08	54110.9	0.07408	139.08	2622.81	0.07861
139.03	54380	0.075	139.03	3022.52	0.09059
138.98	55897.8	0.08018	138.98	3483.95	0.10442
138.93	55952.9	0.08037	138.93	3846.29	0.11528
138.88	57379.8	0.08525	138.88	4412.83	0.13226
138.83	58428.1	0.08883	138.83	5069.78	0.15195
138.78	60564.8	0.09614	138.78	6123.44	0.18353
138.73	62203.4	0.10174	138.73	7143.07	0.21409
138.68	66765.5	0.11733	138.68	8661.84	0.25961
138.63	69519.9	0.12675	138.63	10077.5	0.30204
138.58	72620.2	0.13734	138.58	11425.4	0.34244
138.53	79268.3	0.16007	138.53	14364.9	0.43054
138.48	84276	0.17718	138.48	15923.4	0.47725
138.43	93537.4	0.20884	138.43	18520.8	0.5551
138.38	105295	0.24903	138.38	20625.1	0.61817
138.33	116224	0.28638	138.33	23242.3	0.69661
138.28	126988	0.32318	138.28	25587.1	0.76689
138.23	144380	0.38262	138.23	27807.6	0.83344
138.18	163450	0.44781	138.18	29745.1	0.89151
138.13	182188	0.51185	138.13	31455.7	0.94278
138.08	203236	0.5838	138.08	32662.1	0.97894
138.03	225352	0.65939	138.03	33245.7	0.99643
137.98	249968	0.74353	137.98	33245.7	0.99643
137.93	269332	0.80972	137.93	33364.8	1
137.88	290499	0.88207	137.88	32250.7	0.96661
137.83	308088	0.94219	137.83	30889.5	0.92581
137.78	317942	0.97587	137.78	29315	0.87862
137.73	324058	0.99678	137.73	27751.2	0.83175
137.68	324989	0.99996	137.68	25734.6	0.77131
137.63	325001	1	137.63	23344	0.69966
137.58	312077	0.95582	137.58	20126.3	0.60322
137.53	299092	0.91144	137.53	17498.2	0.52445
137.48	279058	0.84296	137.48	15549.3	0.46604
137.43	256872	0.76713	137.43	13782	0.41307
137.38	239669	0.70833	137.38	11754.1	0.35229
137.33	214818	0.62339	137.33	10009.8	0.30001
137.28	193318	0.5499	137.28	8514.03	0.25518
137.23	174001	0.48387	137.23	7346.93	0.2202
137.18	154579	0.41748	137.18	6570.53	0.19693
137.13	139383	0.36554	137.13	5353.05	0.16044
137.08	123605	0.31161	137.08	4511.25	0.13521
137.03	111366	0.26978	137.03	4084.19	0.12241
136.98	100954	0.23419	136.98	3800.92	0.11392
136.93	91456	0.20172	136.93	3427.23	0.10272
136.88	84536.1	0.17807	136.88	3166.65	0.09491
136.83	77236	0.15312	136.83	2973.8	0.08913
136.78	72112.9	0.13561	136.78	2905.74	0.08709
136.73	68960.3	0.12483	136.73	2803.98	0.08404
136.68	64221.9	0.10864	136.68	2905.74	0.08709
136.63	60659.2	0.09646	136.63	2917.08	0.08743
136.58	56722.8	0.083	136.58	3019.18	0.09049
136.53	54301.5	0.07473	136.53	3109.93	0.09321
136.48	53283.6	0.07125	136.48	3245.73	0.09728
136.43	51120.5	0.06385	136.43	3335.48	0.09997
136.38	50628.2	0.06217	136.38	3472.27	0.10407
136.33	48436.3	0.05468	136.33	3506.31	0.10509
136.28	47217.9	0.05052	136.28	3506.97	0.10511
136.23	47176	0.05037	136.23	3392.87	0.10169
136.18	44552	0.0414	136.18	3257.07	0.09762
136.13	44811.5	0.04229	136.13	3132.62	0.09389
136.08	44491.2	0.0412	136.08	2905.74	0.08709
136.03	43624.5	0.03823	136.03	2690.87	0.08065
135.98	42681.7	0.03501	135.98	2396.26	0.07182
135.93	42540.4	0.03453	135.93	2226.1	0.06672
135.88	41392.8	0.0306	135.88	1942.83	0.05823
135.83	40937.5	0.02905	135.83	1546.46	0.04635
135.78	40438.3	0.02734	135.78	1229.16	0.03684
135.73	40447.9	0.02738	135.73	1082.02	0.03243
135.68	40045.8	0.026	135.68	866.818	0.02598
135.63	39133.9	0.02288	135.63	776.065	0.02326
135.58	38330.2	0.02014	135.58	662.625	0.01986
135.53	38697.9	0.02139	135.53	572.206	0.01715
135.48	37534.8	0.01742	135.48	515.486	0.01545
135.43	37485.8	0.01725	135.43	436.078	0.01307
135.38	37840.6	0.01846	135.38	357.003	0.0107
135.33	37363.3	0.01683	135.33	322.971	0.00968
135.28	37220.2	0.01634	135.28	232.219	0.00696
135.23	37058	0.01579	135.23	130.456	0.00391
135.18	36715	0.01462	135.18	73.7362	0.00221
135.13	35686.1	0.0111	135.13	39.7041	0.00119
135.08	36610.5	0.01426	135.08	5.67202	0.00017
135.03	37430.5	0.01706	135.03	39.3705	0.00118
134.98	36627.9	0.01432	134.98	40.3714	0.00121

## Sheet: Fig.2f
Binding energy(eV)	Counts/s (With MTFO)	Normalized	Binding energy(eV)	Counts/s (W/O MTFA)	Normalized	Binding energy(eV)	Counts/s (Etched)	Normalized
692.03	50087.2	0.03228	692.03	123473	0.06917	692.03	126321	0.07455
691.98	50456.9	0.08333	691.98	123852	0.1215	691.98	125874	0.01649
691.93	50110.4	0.03549	691.93	123804	0.11487	691.93	126492	0.09675
691.88	50341	0.06733	691.88	122972	0	691.88	125747	0
691.83	50078.8	0.03112	691.83	123081	0.01505	691.83	126401	0.08494
691.78	50003.8	0.02077	691.78	123539	0.07828	691.78	126160	0.05364
691.73	50078.1	0.03103	691.73	123264	0.04031	691.73	126417	0.08701
691.68	49853.4	0	691.68	123879	0.12522	691.68	126605	0.11143
691.63	49990.8	0.01897	691.63	123698	0.10023	691.63	126415	0.08675
691.58	50125.2	0.03753	691.58	123038	0.00911	691.58	126775	0.13351
691.53	49874.2	0.00287	691.53	123718	0.103	691.53	126561	0.10571
691.48	50084.1	0.03185	691.48	123321	0.04818	691.48	126740	0.12896
691.43	50441.3	0.08117	691.43	123658	0.09471	691.43	126582	0.10844
691.38	50455.8	0.08318	691.38	123659	0.09485	691.38	126841	0.14208
691.33	50458.2	0.08351	691.33	123062	0.01243	691.33	126175	0.05558
691.28	50245	0.05407	691.28	123891	0.12688	691.28	126463	0.09299
691.23	50375.5	0.07209	691.23	123797	0.1139	691.23	126900	0.14974
691.18	49949	0.0132	691.18	123483	0.07055	691.18	126450	0.0913
691.13	50397.5	0.07513	691.13	123645	0.09292	691.13	126542	0.10325
691.08	50336.7	0.06673	691.08	123573	0.08298	691.08	126418	0.08714
691.03	51031.3	0.16264	691.03	123429	0.0631	691.03	127483	0.22545
690.98	50506.8	0.09022	690.98	124152	0.16292	690.98	127463	0.22286
690.93	50109.2	0.03532	690.93	124075	0.15228	690.93	126904	0.15026
690.88	50446.9	0.08195	690.88	123610	0.08809	690.88	126328	0.07545
690.83	50028.4	0.02416	690.83	123878	0.12509	690.83	126585	0.10883
690.78	50247	0.05435	690.78	123756	0.10824	690.78	126621	0.11351
690.73	50242.3	0.0537	690.73	123922	0.13116	690.73	126787	0.13506
690.68	50192.6	0.04684	690.68	124009	0.14317	690.68	126651	0.1174
690.63	49951.6	0.01356	690.63	124167	0.16499	690.63	126330	0.07571
690.58	50112.2	0.03573	690.58	123655	0.0943	690.58	126992	0.16169
690.53	50236.9	0.05295	690.53	124058	0.14994	690.53	127175	0.18545
690.48	49889.9	0.00504	690.48	124106	0.15656	690.48	127085	0.17377
690.43	50169.4	0.04363	690.43	124082	0.15325	690.43	127281	0.19922
690.38	49998.6	0.02005	690.38	124007	0.1429	690.38	127209	0.18987
690.33	50301.8	0.06191	690.33	124256	0.17727	690.33	126835	0.1413
690.28	50027	0.02397	690.28	123973	0.1382	690.28	127090	0.17442
690.23	50594.6	0.10234	690.23	123872	0.12426	690.23	127417	0.21688
690.18	50554.5	0.0968	690.18	123777	0.11114	690.18	126640	0.11597
690.13	49983.7	0.01799	690.13	123976	0.13862	690.13	126297	0.07143
690.08	50140.7	0.03967	690.08	123803	0.11473	690.08	127323	0.20468
690.03	50088.8	0.0325	690.03	124006	0.14276	690.03	126521	0.10052
689.98	49922.5	0.00954	689.98	124422	0.20019	689.98	126934	0.15416
689.93	50071.2	0.03007	689.93	124222	0.17258	689.93	126761	0.13169
689.88	50748.7	0.12362	689.88	124482	0.20848	689.88	126905	0.15039
689.83	50628.9	0.10708	689.83	124659	0.23291	689.83	126996	0.16221
689.78	50380.6	0.07279	689.78	124151	0.16278	689.78	127937	0.28442
689.73	50310.7	0.06314	689.73	124626	0.22836	689.73	127434	0.21909
689.68	50535.7	0.09421	689.68	124047	0.14842	689.68	127600	0.24065
689.63	50603.8	0.10361	689.63	124444	0.20323	689.63	127496	0.22714
689.58	50312.5	0.06339	689.58	124080	0.15298	689.58	127326	0.20506
689.53	50457.2	0.08337	689.53	124387	0.19536	689.53	127569	0.23662
689.48	49961.8	0.01497	689.48	124515	0.21303	689.48	128421	0.34727
689.43	50179.9	0.04508	689.43	124226	0.17313	689.43	127629	0.24442
689.38	50552.5	0.09653	689.38	124279	0.18045	689.38	127751	0.26026
689.33	50238.8	0.05321	689.33	124507	0.21193	689.33	127583	0.23844
689.28	51163.3	0.18087	689.28	124105	0.15643	689.28	127297	0.2013
689.23	50114.7	0.03608	689.23	124828	0.25625	689.23	127494	0.22688
689.18	50263.5	0.05662	689.18	125200	0.30761	689.18	128163	0.31377
689.13	50761.2	0.12535	689.13	124902	0.26646	689.13	127492	0.22662
689.08	50588.4	0.10149	689.08	124875	0.26274	689.08	127681	0.25117
689.03	50895.5	0.14389	689.03	125115	0.29587	689.03	127845	0.27247
688.98	50890.7	0.14323	688.98	125156	0.30153	688.98	127810	0.26792
688.93	50665.2	0.11209	688.93	124832	0.2568	688.93	127715	0.25558
688.88	50578.4	0.1001	688.88	124812	0.25404	688.88	127584	0.23857
688.83	50824.7	0.13411	688.83	124638	0.23002	688.83	127926	0.28299
688.78	50389.6	0.07404	688.78	125092	0.2927	688.78	128064	0.30091
688.73	50355.3	0.0693	688.73	125012	0.28165	688.73	127671	0.24987
688.68	50713.7	0.11879	688.68	125250	0.31451	688.68	127825	0.26987
688.63	51046	0.16467	688.63	125130	0.29794	688.63	128121	0.30831
688.58	50864.5	0.13961	688.58	124238	0.17479	688.58	127774	0.26325
688.53	50374.3	0.07192	688.53	124847	0.25887	688.53	128018	0.29494
688.48	50682.7	0.11451	688.48	125421	0.33812	688.48	128154	0.3126
688.43	50920	0.14727	688.43	124998	0.27972	688.43	127510	0.22896
688.38	51016	0.16053	688.38	125342	0.32721	688.38	128363	0.33974
688.33	51148.8	0.17886	688.33	125017	0.28234	688.33	128460	0.35234
688.28	50762.8	0.12557	688.28	125147	0.30029	688.28	128083	0.30338
688.23	51293.4	0.19883	688.23	125662	0.37139	688.23	128248	0.32481
688.18	51296.7	0.19928	688.18	125204	0.30816	688.18	127842	0.27208
688.13	50875.3	0.1411	688.13	125284	0.3192	688.13	127961	0.28753
688.08	51141.7	0.17788	688.08	125412	0.33688	688.08	128448	0.35078
688.03	51518.3	0.22988	688.03	124733	0.24313	688.03	128308	0.3326
687.98	51101.3	0.1723	687.98	125244	0.31368	687.98	128489	0.3561
687.93	50954.6	0.15205	687.93	125562	0.35759	687.93	128140	0.31078
687.88	51631.6	0.24553	687.88	124987	0.2782	687.88	128307	0.33247
687.83	51521.8	0.23037	687.83	125219	0.31023	687.83	127950	0.2861
687.78	51296.4	0.19924	687.78	125398	0.33494	687.78	128372	0.34091
687.73	51297.2	0.19935	687.73	125379	0.33232	687.73	128231	0.3226
687.68	51739	0.26036	687.68	125076	0.29049	687.68	128741	0.38883
687.63	51619.9	0.24391	687.63	125291	0.32017	687.63	127763	0.26182
687.58	51877.4	0.27947	687.58	125357	0.32928	687.58	127860	0.27442
687.53	51598.8	0.241	687.53	125949	0.41102	687.53	128208	0.31961
687.48	51789.9	0.26738	687.48	125267	0.31686	687.48	128566	0.3661
687.43	51998.4	0.29617	687.43	125425	0.33867	687.43	128424	0.34766
687.38	51792.9	0.2678	687.38	125698	0.37636	687.38	128663	0.3787
687.33	52095.2	0.30954	687.33	125468	0.34461	687.33	128557	0.36494
687.28	52120.3	0.313	687.28	125464	0.34406	687.28	128454	0.35156
687.23	53103.4	0.44875	687.23	125545	0.35524	687.23	128290	0.33026
687.18	52681.7	0.39052	687.18	125709	0.37788	687.18	128442	0.35
687.13	52603.8	0.37976	687.13	125470	0.34488	687.13	128722	0.38636
687.08	52892.4	0.41961	687.08	125599	0.3627	687.08	128908	0.41052
687.03	52845.9	0.41319	687.03	125812	0.3921	687.03	129812	0.52792
686.98	53418.8	0.4923	686.98	125928	0.40812	686.98	128367	0.34026
686.93	53599.9	0.5173	686.93	125316	0.32362	686.93	128454	0.35156
686.88	53048.7	0.44119	686.88	125520	0.35179	686.88	129074	0.43208
686.83	53344.7	0.48206	686.83	125698	0.37636	686.83	128238	0.32351
686.78	53689.3	0.52964	686.78	126355	0.46707	686.78	127961	0.28753
686.73	53954.7	0.56629	686.73	125891	0.40301	686.73	128770	0.3926
686.68	54690.6	0.6679	686.68	125865	0.39942	686.68	129111	0.43688
686.63	54785.1	0.68095	686.63	125298	0.32114	686.63	128091	0.30442
686.58	55142.1	0.73024	686.58	125513	0.35082	686.58	128627	0.37403
686.53	54845.2	0.68925	686.53	125903	0.40467	686.53	129289	0.46
686.48	55101.4	0.72462	686.48	125927	0.40798	686.48	128398	0.34429
686.43	55456.5	0.77365	686.43	125899	0.40411	686.43	128931	0.41351
686.38	55690.1	0.80591	686.38	125609	0.36408	686.38	129391	0.47325
686.33	55885.5	0.83289	686.33	125682	0.37415	686.33	129760	0.52117
686.28	56035.5	0.8536	686.28	125925	0.4077	686.28	130035	0.55688
686.23	56150.1	0.86942	686.23	125289	0.3199	686.23	129121	0.43818
686.18	56683.2	0.94303	686.18	125767	0.38589	686.18	129055	0.42961
686.13	56405.2	0.90464	686.13	125951	0.41129	686.13	129361	0.46935
686.08	56991.6	0.98561	686.08	126151	0.43891	686.08	129331	0.46545
686.03	56438.4	0.90923	686.03	126712	0.51636	686.03	129431	0.47844
685.98	56963.5	0.98173	685.98	126188	0.44401	685.98	129202	0.4487
685.93	56370.2	0.89981	685.93	126489	0.48557	685.93	129513	0.48909
685.88	57095.8	1	685.88	126624	0.50421	685.88	129631	0.50442
685.83	56952.3	0.98019	685.83	126150	0.43877	685.83	129274	0.45805
685.78	56361	0.89854	685.78	126265	0.45465	685.78	129159	0.44312
685.73	56632.5	0.93603	685.73	125933	0.40881	685.73	129157	0.44286
685.68	56786.5	0.95729	685.68	126409	0.47453	685.68	129164	0.44377
685.63	57012.9	0.98855	685.63	126947	0.54881	685.63	129396	0.4739
685.58	56238.8	0.88167	685.58	126655	0.50849	685.58	130051	0.55896
685.53	56292.9	0.88914	685.53	126627	0.50463	685.53	129694	0.5126
685.48	56265.3	0.88533	685.48	126478	0.48405	685.48	129916	0.54143
685.43	55821.5	0.82405	685.43	126123	0.43504	685.43	129046	0.42844
685.38	55346.5	0.75846	685.38	126598	0.50062	685.38	128931	0.41351
685.33	55611.8	0.7951	685.33	127345	0.60376	685.33	129467	0.48312
685.28	55661.8	0.802	685.28	126458	0.48129	685.28	129795	0.52571
685.23	54991.2	0.70941	685.23	126039	0.42344	685.23	130173	0.57481
685.18	54725.5	0.67272	685.18	126002	0.41833	685.18	129814	0.52818
685.13	54634	0.66009	685.13	126494	0.48626	685.13	129475	0.48416
685.08	54676.5	0.66595	685.08	126795	0.52782	685.08	129360	0.46922
685.03	54253.1	0.60749	685.03	126679	0.5118	685.03	129441	0.47974
684.98	53828.6	0.54888	684.98	126918	0.5448	684.98	130031	0.55636
684.93	53286.1	0.47397	684.93	127045	0.56234	684.93	129936	0.54403
684.88	53314.1	0.47784	684.88	126313	0.46127	684.88	129475	0.48416
684.83	53363.6	0.48467	684.83	126715	0.51677	684.83	130147	0.57143
684.78	53093	0.44731	684.78	126716	0.51691	684.78	129395	0.47377
684.73	52720.8	0.39592	684.73	126149	0.43863	684.73	130034	0.55675
684.68	52666.6	0.38843	684.68	126496	0.48654	684.68	130531	0.6213
684.63	52811.3	0.40841	684.63	127904	0.68093	684.63	130074	0.56195
684.58	52375.9	0.3483	684.58	126877	0.53914	684.58	129867	0.53506
684.53	51978.7	0.29345	684.53	126693	0.51374	684.53	130308	0.59234
684.48	52473.8	0.36181	684.48	127572	0.6351	684.48	130389	0.60286
684.43	52202.5	0.32435	684.43	127434	0.61604	684.43	130254	0.58532
684.38	52069.8	0.30603	684.38	126944	0.54839	684.38	130359	0.59896
684.33	51833.6	0.27342	684.33	127137	0.57504	684.33	130236	0.58299
684.28	51728.3	0.25888	684.28	127032	0.56054	684.28	129888	0.53779
684.23	51540.7	0.23298	684.23	127474	0.62157	684.23	130289	0.58987
684.18	51308.5	0.20091	684.18	127118	0.57241	684.18	130231	0.58234
684.13	51243.7	0.19197	684.13	127068	0.56551	684.13	130388	0.60273
684.08	51346	0.20609	684.08	127328	0.60141	684.08	129618	0.50273
684.03	51551.2	0.23443	684.03	127493	0.62419	684.03	130354	0.59831
683.98	51710.1	0.25637	683.98	127534	0.62985	683.98	129476	0.48429
683.93	51603.7	0.24167	683.93	127568	0.63454	683.93	129885	0.5374
683.88	51466.1	0.22267	683.88	127478	0.62212	683.88	130639	0.63532
683.83	51131	0.17641	683.83	126258	0.45368	683.83	130595	0.62961
683.78	50907.3	0.14552	683.78	127051	0.56316	683.78	130572	0.62662
683.73	51079.9	0.16935	683.73	126687	0.51291	683.73	129812	0.52792
683.68	51287	0.19795	683.68	126953	0.54963	683.68	130252	0.58506
683.63	51418.8	0.21614	683.63	127263	0.59243	683.63	130382	0.60195
683.58	50826.1	0.13431	683.58	127385	0.60928	683.58	130498	0.61701
683.53	51117.3	0.17451	683.53	127488	0.6235	683.53	130278	0.58844
683.48	51126.2	0.17574	683.48	127637	0.64407	683.48	129366	0.47
683.43	51402.9	0.21395	683.43	127285	0.59547	683.43	130127	0.56883
683.38	50776.3	0.12743	683.38	127667	0.64821	683.38	130348	0.59753
683.33	50821.9	0.13373	683.33	127321	0.60044	683.33	130087	0.56364
683.28	51024.6	0.16171	683.28	127806	0.6674	683.28	130365	0.59974
683.23	50932	0.14893	683.23	127654	0.64642	683.23	130822	0.65909
683.18	51004.4	0.15893	683.18	126413	0.47508	683.18	130684	0.64117
683.13	51080.4	0.16942	683.13	128125	0.71145	683.13	131068	0.69104
683.08	51073.4	0.16845	683.08	128396	0.74886	683.08	130829	0.66
683.03	50971.8	0.15442	683.03	127523	0.62833	683.03	130720	0.64584
682.98	51478.9	0.22444	682.98	127940	0.6859	682.98	130682	0.64091
682.93	50941.9	0.1503	682.93	127485	0.62308	682.93	131091	0.69403
682.88	50850.3	0.13765	682.88	127712	0.65442	682.88	130481	0.61481
682.83	50936	0.14948	682.83	127496	0.6246	682.83	130859	0.6639
682.78	51092.2	0.17105	682.78	127832	0.67099	682.78	131164	0.70351
682.73	51163.7	0.18092	682.73	128485	0.76115	682.73	131144	0.70091
682.68	50792.1	0.12961	682.68	128097	0.70758	682.68	130423	0.60727
682.63	51095.3	0.17148	682.63	127226	0.58733	682.63	131026	0.68558
682.58	51012.9	0.1601	682.58	127813	0.66837	682.58	131128	0.69883
682.53	50896.1	0.14397	682.53	128309	0.73685	682.53	131303	0.72156
682.48	51053.7	0.16573	682.48	128402	0.74969	682.48	130689	0.64182
682.43	50628.8	0.10706	682.43	128039	0.69957	682.43	131251	0.71481
682.38	51133.7	0.17678	682.38	128460	0.7577	682.38	130889	0.66779
682.33	50930.1	0.14867	682.33	127778	0.66354	682.33	131466	0.74273
682.28	51075.3	0.16871	682.28	128003	0.6946	682.28	131509	0.74831
682.23	50575.3	0.09968	682.23	128522	0.76626	682.23	131330	0.72506
682.18	50804.7	0.13135	682.18	128423	0.75259	682.18	130874	0.66584
682.13	50986.8	0.1565	682.13	128090	0.70661	682.13	130914	0.67104
682.08	50828.9	0.13469	682.08	127816	0.66878	682.08	130849	0.6626
682.03	51068.8	0.16782	682.03	128208	0.7229	682.03	130849	0.6626
681.98	50601.4	0.10328	681.98	128133	0.71255	681.98	131602	0.76039
681.93	50318.2	0.06418	681.93	128672	0.78697	681.93	131844	0.79182
681.88	50602.7	0.10346	681.88	129094	0.84523	681.88	131145	0.70104
681.83	50503.7	0.08979	681.83	128226	0.72539	681.83	131102	0.69545
681.78	50790.4	0.12938	681.78	128306	0.73644	681.78	131472	0.74351
681.73	50800.5	0.13077	681.73	128189	0.72028	681.73	131697	0.77273
681.68	50593.5	0.10219	681.68	128419	0.75204	681.68	131532	0.7513
681.63	50799	0.13056	681.63	128086	0.70606	681.63	131581	0.75766
681.58	50338.9	0.06704	681.58	128385	0.74734	681.58	131394	0.73338
681.53	50962	0.15307	681.53	128392	0.74831	681.53	132014	0.8139
681.48	50993.2	0.15738	681.48	128431	0.75369	681.48	132012	0.81364
681.43	50758.9	0.12503	681.43	128863	0.81334	681.43	131972	0.80844
681.38	50774.3	0.12715	681.38	129125	0.84951	681.38	131565	0.75558
681.33	50555.5	0.09694	681.33	128026	0.69778	681.33	132279	0.84831
681.28	50993.9	0.15748	681.28	128310	0.73699	681.28	132005	0.81273
681.23	51185.7	0.18396	681.23	129260	0.86815	681.23	132399	0.8639
681.18	51169.9	0.18178	681.18	128884	0.81624	681.18	132664	0.89831
681.13	50465.8	0.08456	681.13	129920	0.95927	681.13	132154	0.83208
681.08	50415.7	0.07764	681.08	128943	0.82438	681.08	132184	0.83597
681.03	50697.9	0.1166	681.03	128693	0.78987	681.03	132709	0.90416
680.98	50939.1	0.14991	680.98	128441	0.75507	680.98	132654	0.89701
680.93	50921.3	0.14745	680.93	128984	0.83004	680.93	132220	0.84065
680.88	51140.6	0.17773	680.88	129238	0.86511	680.88	132198	0.83779
680.83	51117.8	0.17458	680.83	128986	0.83032	680.83	131652	0.76688
680.78	50601.1	0.10324	680.78	128934	0.82314	680.78	131592	0.75909
680.73	50831.7	0.13508	680.73	129106	0.84689	680.73	132157	0.83247
680.68	51166.7	0.18133	680.68	129628	0.91896	680.68	132691	0.90182
680.63	50617.8	0.10555	680.63	129702	0.92917	680.63	132616	0.89208
680.58	51362.2	0.20833	680.58	129543	0.90722	680.58	131743	0.7787
680.53	51184.4	0.18378	680.53	129917	0.95886	680.53	131801	0.78623
680.48	51244.3	0.19205	680.48	129513	0.90308	680.48	132226	0.84143
680.43	51257.1	0.19382	680.43	129101	0.8462	680.43	132740	0.90818
680.38	51000.2	0.15835	680.38	128991	0.83101	680.38	132448	0.87026
680.33	50715	0.11897	680.33	128997	0.83184	680.33	131770	0.78221
680.28	50841.5	0.13643	680.28	130215	1	680.28	132108	0.8261
680.23	51179.9	0.18316	680.23	129130	0.8502	680.23	133106	0.95571
680.18	50900.6	0.14459	680.18	129054	0.83971	680.18	132988	0.94039
680.13	51235.3	0.19081	680.13	129214	0.8618	680.13	133447	1
680.08	50956.6	0.15233	680.08	128497	0.76281	680.08	132830	0.91987
680.03	50946.8	0.15097	680.03	129056	0.83998	680.03	132266	0.84662
679.98	51064.9	0.16728	679.98	129926	0.9601	679.98	132839	0.92104

## Sheet: Fig.2g
	MTFA		MAPbBr3		MTFA+MAPbBr3
600.235	0.65434	600.235	0.63764	600.235	0.59781
600.717	0.6539	600.717	0.63749	600.717	0.59677
601.199	0.65481	601.199	0.63766	601.199	0.59578
601.682	0.6571	601.682	0.63813	601.682	0.59485
602.164	0.66064	602.164	0.63883	602.164	0.59396
602.646	0.66516	602.646	0.63962	602.646	0.59312
603.128	0.67031	603.128	0.6404	603.128	0.59234
603.61	0.67572	603.61	0.64112	603.61	0.5916
604.092	0.68111	604.092	0.64182	604.092	0.59092
604.574	0.68624	604.574	0.64256	604.574	0.59028
605.057	0.69096	605.057	0.6434	605.057	0.58969
605.539	0.69517	605.539	0.64429	605.539	0.58916
606.021	0.69881	606.021	0.64512	606.021	0.58867
606.503	0.70183	606.503	0.64573	606.503	0.58823
606.985	0.70421	606.985	0.64598	606.985	0.58785
607.467	0.70595	607.467	0.6458	607.467	0.58751
607.949	0.70708	607.949	0.64524	607.949	0.58722
608.431	0.70771	608.431	0.64444	608.431	0.58699
608.913	0.70801	608.913	0.64355	608.913	0.5868
609.395	0.70817	609.395	0.6427	609.395	0.58667
609.878	0.70838	609.878	0.64197	609.878	0.58658
610.36	0.70874	610.36	0.64128	610.36	0.58654
610.842	0.70927	610.842	0.64054	610.842	0.58656
611.324	0.70988	611.324	0.63959	611.324	0.58662
611.806	0.71041	611.806	0.63829	611.806	0.58673
612.288	0.71074	612.288	0.63656	612.288	0.5869
612.77	0.71077	612.77	0.63434	612.77	0.58711
613.252	0.71048	613.252	0.63165	613.252	0.58737
613.735	0.70993	613.735	0.62857	613.735	0.58769
614.217	0.70925	614.217	0.62526	614.217	0.58805
614.699	0.70855	614.699	0.62197	614.699	0.58846
615.181	0.70796	615.181	0.61899	615.181	0.58893
615.663	0.70757	615.663	0.61668	615.663	0.58944
616.145	0.70746	616.145	0.61537	616.145	0.59
616.627	0.7077	616.627	0.61526	616.627	0.59062
617.109	0.70828	617.109	0.61635	617.109	0.59128
617.591	0.7092	617.591	0.61845	617.591	0.592
618.074	0.71036	618.074	0.62121	618.074	0.59276
618.556	0.71166	618.556	0.62424	618.556	0.59357
619.038	0.71296	619.038	0.62721	619.038	0.59444
619.52	0.71414	619.52	0.62988	619.52	0.59535
620.002	0.71509	620.002	0.63211	620.002	0.59631
620.484	0.71577	620.484	0.63383	620.484	0.59733
620.966	0.71619	620.966	0.63502	620.966	0.59839
621.448	0.71638	621.448	0.63572	621.448	0.60016
621.931	0.71642	621.931	0.63602	621.931	0.60201
622.413	0.7164	622.413	0.63604	622.413	0.60393
622.895	0.71639	622.895	0.63593	622.895	0.60594
623.377	0.71645	623.377	0.63584	623.377	0.60806
623.859	0.71661	623.859	0.63584	623.859	0.61028
624.341	0.71688	624.341	0.63594	624.341	0.61262
624.823	0.71722	624.823	0.63607	624.823	0.61504
625.305	0.71758	625.305	0.63611	625.305	0.61754
625.788	0.71787	625.788	0.63593	625.788	0.62008
626.27	0.71804	626.27	0.63545	626.27	0.62263
626.752	0.71804	626.752	0.63466	626.752	0.62517
627.234	0.71787	627.234	0.63361	627.234	0.62767
627.716	0.71757	627.716	0.6324	627.716	0.63013
628.198	0.71721	628.198	0.63112	628.198	0.63252
628.68	0.71689	628.68	0.62986	628.68	0.63484
629.162	0.71666	629.162	0.62867	629.162	0.63708
629.644	0.71654	629.644	0.62757	629.644	0.63926
630.126	0.71651	630.126	0.62657	630.126	0.64135
630.609	0.7165	630.609	0.62567	630.609	0.64338
631.091	0.71646	631.091	0.62488	631.091	0.64534
631.573	0.71634	631.573	0.62424	631.573	0.64723
632.055	0.71615	632.055	0.62376	632.055	0.64905
632.537	0.71592	632.537	0.62349	632.537	0.65081
633.019	0.71571	633.019	0.62345	633.019	0.65249
633.501	0.71559	633.501	0.62366	633.501	0.65411
633.984	0.7156	633.984	0.62412	633.984	0.65564
634.466	0.71574	634.466	0.62481	634.466	0.65709
634.948	0.71598	634.948	0.62566	634.948	0.65843
635.43	0.71623	635.43	0.62658	635.43	0.65965
635.912	0.71644	635.912	0.62745	635.912	0.66072
636.394	0.71651	636.394	0.62814	636.394	0.66162
636.876	0.7164	636.876	0.62856	636.876	0.66233
637.358	0.71612	637.358	0.6287	637.358	0.66286
637.84	0.71568	637.84	0.62859	637.84	0.66323
638.322	0.71517	638.322	0.62833	638.322	0.66348
638.805	0.71466	638.805	0.628	638.805	0.66365
639.287	0.71423	639.287	0.62766	639.287	0.66378
639.769	0.71392	639.769	0.6273	639.769	0.6639
640.251	0.71375	640.251	0.62686	640.251	0.66404
640.733	0.71366	640.733	0.62624	640.733	0.66419
641.215	0.71358	641.215	0.62537	641.215	0.66433
641.697	0.71343	641.697	0.6242	641.697	0.66446
642.179	0.71316	642.179	0.62274	642.179	0.66456
642.662	0.71276	642.662	0.62103	642.662	0.6646
643.144	0.71226	643.144	0.61915	643.144	0.66459
643.626	0.71174	643.626	0.61716	643.626	0.66454
644.108	0.71127	644.108	0.61514	644.108	0.66445
644.59	0.71091	644.59	0.61318	644.59	0.66435
645.072	0.71066	645.072	0.61134	645.072	0.66427
645.554	0.7105	645.554	0.60972	645.554	0.66424
646.036	0.71037	646.036	0.6084	646.036	0.6643
646.519	0.71019	646.519	0.60744	646.519	0.66445
647.001	0.70992	647.001	0.60688	647.001	0.66463
647.483	0.70951	647.483	0.60669	647.483	0.66477
647.965	0.70897	647.965	0.60679	647.965	0.66478
648.447	0.70831	648.447	0.6071	648.447	0.66463
648.929	0.70757	648.929	0.60752	648.929	0.66429
649.411	0.70677	649.411	0.60801	649.411	0.66382
649.893	0.70596	649.893	0.60857	649.893	0.66324
650.375	0.70518	650.375	0.60922	650.375	0.66259
650.857	0.70447	650.857	0.60998	650.857	0.66192
651.34	0.70386	651.34	0.61082	651.34	0.66122
651.822	0.70335	651.822	0.61168	651.822	0.66053
652.304	0.70293	652.304	0.61245	652.304	0.65984
652.786	0.70255	652.786	0.61301	652.786	0.65913
653.268	0.70218	653.268	0.61329	653.268	0.65842
653.75	0.70177	653.75	0.61325	653.75	0.65768
654.232	0.7013	654.232	0.61289	654.232	0.65692
654.715	0.7008	654.715	0.61225	654.715	0.65613
655.197	0.70029	655.197	0.61136	655.197	0.65533
655.679	0.69981	655.679	0.61027	655.679	0.65452
656.161	0.69937	656.161	0.609	656.161	0.65371
656.643	0.69894	656.643	0.60757	656.643	0.6529
657.125	0.69849	657.125	0.60602	657.125	0.65209
657.607	0.69796	657.607	0.60437	657.607	0.65127
658.089	0.69732	658.089	0.60265	658.089	0.65045
658.571	0.69654	658.571	0.6009	658.571	0.64961
659.053	0.69566	659.053	0.59914	659.053	0.64876
659.536	0.69471	659.536	0.5974	659.536	0.64787
660.018	0.69374	660.018	0.5957	660.018	0.64696
660.5	0.69279	660.5	0.59408	660.5	0.64603
660.982	0.69189	660.982	0.59261	660.982	0.64508
661.464	0.69108	661.464	0.59134	661.464	0.64412
661.946	0.69035	661.946	0.59033	661.946	0.64315
662.428	0.68973	662.428	0.58958	662.428	0.6422
662.91	0.6892	662.91	0.58904	662.91	0.64126
663.393	0.68869	663.393	0.5886	663.393	0.64035
663.875	0.68816	663.875	0.58811	663.875	0.63947
664.357	0.68749	664.357	0.58746	664.357	0.63863
664.839	0.6866	664.839	0.58656	664.839	0.63782
665.321	0.68542	665.321	0.5854	665.321	0.63705
665.803	0.68392	665.803	0.58404	665.803	0.63632
666.285	0.68213	666.285	0.58262	666.285	0.63561
666.767	0.6802	666.767	0.58139	666.767	0.63492
667.25	0.67842	667.25	0.58066	667.25	0.63425
667.732	0.67717	667.732	0.58071	667.732	0.63359
668.214	0.6767	668.214	0.58152	668.214	0.63293
668.696	0.6769	668.696	0.58272	668.696	0.63228
669.178	0.67737	669.178	0.58379	669.178	0.63162
669.66	0.67775	669.66	0.58444	669.66	0.63098
670.142	0.67787	670.142	0.58457	670.142	0.63033
670.624	0.67771	670.624	0.58424	670.624	0.62969
671.106	0.67734	671.106	0.58353	671.106	0.62906
671.589	0.67685	671.589	0.58253	671.589	0.62844
672.071	0.67629	672.071	0.58128	672.071	0.62783
672.553	0.67572	672.553	0.57984	672.553	0.62723
673.035	0.67514	673.035	0.57828	673.035	0.62665
673.517	0.67455	673.517	0.57665	673.517	0.62608
673.999	0.67395	673.999	0.575	673.999	0.62551
674.481	0.67334	674.481	0.57337	674.481	0.62496
674.963	0.67273	674.963	0.57178	674.963	0.62441
675.446	0.67211	675.446	0.57024	675.446	0.62386
675.928	0.67146	675.928	0.56876	675.928	0.62332
676.41	0.67078	676.41	0.56734	676.41	0.62277
676.892	0.67002	676.892	0.56602	676.892	0.62222
677.374	0.6692	677.374	0.56482	677.374	0.62168
677.856	0.66834	677.856	0.56377	677.856	0.62115
678.338	0.66746	678.338	0.56288	678.338	0.62063
678.82	0.66662	678.82	0.56212	678.82	0.62014
679.302	0.66584	679.302	0.56147	679.302	0.61966
679.784	0.66512	679.784	0.56091	679.784	0.61921
680.267	0.66443	680.267	0.5604	680.267	0.61877
680.749	0.66371	680.749	0.55992	680.749	0.61836
681.231	0.66296	681.231	0.55946	681.231	0.61795
681.713	0.66214	681.713	0.55903	681.713	0.61754
682.195	0.6613	682.195	0.5586	682.195	0.61714
682.677	0.66044	682.677	0.55819	682.677	0.61674
683.159	0.65962	683.159	0.55778	683.159	0.61634
683.641	0.65882	683.641	0.55737	683.641	0.61596
684.124	0.65802	684.124	0.55695	684.124	0.61559
684.606	0.6572	684.606	0.55651	684.606	0.61524
685.088	0.65633	685.088	0.55606	685.088	0.61492
685.57	0.65542	685.57	0.55556	685.57	0.6146
686.052	0.65449	686.052	0.55496	686.052	0.61427
686.534	0.65357	686.534	0.55424	686.534	0.61388
687.016	0.65269	687.016	0.55334	687.016	0.6134
687.498	0.65185	687.498	0.55226	687.498	0.61278
687.981	0.65104	687.981	0.55101	687.981	0.61196
688.463	0.65023	688.463	0.54964	688.463	0.61092
688.945	0.64939	688.945	0.54822	688.945	0.60969
689.427	0.6485	689.427	0.54679	689.427	0.60834
689.909	0.64759	689.909	0.5454	689.909	0.60695
690.391	0.64666	690.391	0.54406	690.391	0.60561
690.873	0.64571	690.873	0.54274	690.873	0.60433
691.355	0.64475	691.355	0.54145	691.355	0.60312
691.837	0.64374	691.837	0.54017	691.837	0.60194
692.32	0.64267	692.32	0.53893	692.32	0.60076
692.802	0.64152	692.802	0.53776	692.802	0.59957
693.284	0.64029	693.284	0.53669	693.284	0.59834
693.766	0.63902	693.766	0.53574	693.766	0.59704
694.248	0.63771	694.248	0.53491	694.248	0.59568
694.73	0.63637	694.73	0.53417	694.73	0.59426
695.212	0.63499	695.212	0.53351	695.212	0.59276
695.694	0.63355	695.694	0.53287	695.694	0.59121
696.177	0.63203	696.177	0.53225	696.177	0.5896
696.659	0.63043	696.659	0.53164	696.659	0.58794
697.141	0.62879	697.141	0.53102	697.141	0.58625
697.623	0.62714	697.623	0.53039	697.623	0.58453
698.105	0.62553	698.105	0.52974	698.105	0.58279
698.587	0.62395	698.587	0.52905	698.587	0.58105
699.069	0.62236	699.069	0.52831	699.069	0.57931
699.551	0.62072	699.551	0.5275	699.551	0.57758
700.033	0.61898	700.033	0.52663	700.033	0.57584
700.516	0.61711	700.516	0.52569	700.516	0.57411
700.998	0.61514	700.998	0.52468	700.998	0.57237
701.48	0.61312	701.48	0.52362	701.48	0.57063
701.962	0.61111	701.962	0.52249	701.962	0.56889
702.444	0.6091	702.444	0.52127	702.444	0.56715
702.926	0.60708	702.926	0.51997	702.926	0.56541
703.408	0.60497	703.408	0.51859	703.408	0.56369
703.89	0.60269	703.89	0.51716	703.89	0.56199
704.372	0.60022	704.372	0.51571	704.372	0.56032
704.855	0.59755	704.855	0.51429	704.855	0.55867
705.337	0.59471	705.337	0.5129	705.337	0.55704
705.819	0.59177	705.819	0.51155	705.819	0.55543
706.301	0.58872	706.301	0.51022	706.301	0.55386
706.783	0.58555	706.783	0.5089	706.783	0.5523
707.265	0.58219	707.265	0.50757	707.265	0.55078
707.747	0.57856	707.747	0.50623	707.747	0.54928
708.229	0.5746	708.229	0.50488	708.229	0.5478
708.712	0.5703	708.712	0.50355	708.712	0.54635
709.194	0.56568	709.194	0.50226	709.194	0.54491
709.676	0.56075	709.676	0.501	709.676	0.54348
710.158	0.55547	710.158	0.49978	710.158	0.54207
710.64	0.54974	710.64	0.4986	710.64	0.54066
711.122	0.54341	711.122	0.49747	711.122	0.53926
711.604	0.53631	711.604	0.49637	711.604	0.53787
712.086	0.52829	712.086	0.49534	712.086	0.5365
712.568	0.51923	712.568	0.49437	712.568	0.53514
713.051	0.50901	713.051	0.49345	713.051	0.5338
713.533	0.49749	713.533	0.49255	713.533	0.53246
714.015	0.48441	714.015	0.49166	714.015	0.53114
714.497	0.46939	714.497	0.49074	714.497	0.52983
714.979	0.45194	714.979	0.48978	714.979	0.52853
715.461	0.43151	715.461	0.48875	715.461	0.52723
715.943	0.40758	715.943	0.48768	715.943	0.52594
716.425	0.37971	716.425	0.48656	716.425	0.52465
716.908	0.3476	716.908	0.4854	716.908	0.52338
717.39	0.31117	717.39	0.48419	717.39	0.52213
717.872	0.27069	717.872	0.48291	717.872	0.5209
718.354	0.22685	718.354	0.48153	718.354	0.51968
718.836	0.181	718.836	0.48006	718.836	0.51849
719.318	0.1353	719.318	0.4785	719.318	0.51731
719.8	0.09236	719.8	0.47687	719.8	0.51616
720.282	0.05517	720.282	0.4752	720.282	0.51501
720.764	0.02642	720.764	0.47351	720.764	0.51387
721.247	0.00784	721.247	0.47184	721.247	0.51274
721.729	0	721.729	0.4702	721.729	0.51162
722.211	0.00217	722.211	0.46858	722.211	0.51049
722.693	0.01273	722.693	0.46699	722.693	0.50938
723.175	0.02961	723.175	0.46544	723.175	0.50827
723.657	0.05091	723.657	0.46391	723.657	0.50716
724.139	0.07549	724.139	0.46241	724.139	0.50606
724.621	0.10308	724.621	0.46093	724.621	0.50496
725.104	0.13423	725.104	0.45944	725.104	0.50386
725.586	0.16983	725.586	0.45795	725.586	0.50276
726.068	0.21062	726.068	0.45643	726.068	0.50165
726.55	0.25658	726.55	0.45491	726.55	0.50053
727.032	0.30663	727.032	0.45342	727.032	0.49939
727.514	0.35859	727.514	0.45196	727.514	0.49823
727.996	0.40968	727.996	0.45057	727.996	0.49704
728.478	0.45715	728.478	0.44925	728.478	0.49581
728.96	0.49865	728.96	0.44796	728.96	0.49456
729.443	0.53291	729.443	0.44668	729.443	0.49326
729.925	0.5597	729.925	0.44538	729.925	0.49191
730.407	0.57969	730.407	0.44404	730.407	0.49052
730.889	0.59405	730.889	0.44264	730.889	0.48908
731.371	0.60409	731.371	0.44121	731.371	0.48759
731.853	0.611	731.853	0.43976	731.853	0.48604
732.335	0.61564	732.335	0.43831	732.335	0.48444
732.817	0.61862	732.817	0.43687	732.817	0.48279
733.299	0.6204	733.299	0.43542	733.299	0.4811
733.782	0.6213	733.782	0.43397	733.782	0.47937
734.264	0.62164	734.264	0.43249	734.264	0.47762
734.746	0.62164	734.746	0.43098	734.746	0.47584
735.228	0.62144	735.228	0.42944	735.228	0.47404
735.71	0.62108	735.71	0.42787	735.71	0.47223
736.192	0.62054	736.192	0.42628	736.192	0.47041
736.674	0.61977	736.674	0.42466	736.674	0.46858
737.156	0.61875	737.156	0.42301	737.156	0.46675
737.639	0.61753	737.639	0.42133	737.639	0.46492
738.121	0.6162	738.121	0.41964	738.121	0.46309
738.603	0.61485	738.603	0.41796	738.603	0.46127
739.085	0.61353	739.085	0.41631	739.085	0.45945
739.567	0.61224	739.567	0.41468	739.567	0.45764
740.049	0.61092	740.049	0.41309	740.049	0.45584
740.531	0.60954	740.531	0.4115	740.531	0.45406
741.013	0.60809	741.013	0.40991	741.013	0.45229
741.495	0.6066	741.495	0.40829	741.495	0.45055
741.978	0.60512	741.978	0.40666	741.978	0.44883
742.46	0.6037	742.46	0.40502	742.46	0.44713
742.942	0.60235	742.942	0.4034	742.942	0.44547
743.424	0.60103	743.424	0.40182	743.424	0.44384
743.906	0.59968	743.906	0.4003	743.906	0.44223
744.388	0.59824	744.388	0.39882	744.388	0.44065
744.87	0.59671	744.87	0.39738	744.87	0.43909
745.352	0.59514	745.352	0.39597	745.352	0.43756
745.835	0.5936	745.835	0.39457	745.835	0.43604
746.317	0.59213	746.317	0.3932	746.317	0.43455
746.799	0.59078	746.799	0.39186	746.799	0.43307
747.281	0.58951	747.281	0.39055	747.281	0.43162
747.763	0.58825	747.763	0.38928	747.763	0.43019
748.245	0.58697	748.245	0.38804	748.245	0.42879
748.727	0.58562	748.727	0.3868	748.727	0.42741
749.209	0.58422	749.209	0.38555	749.209	0.42605
749.692	0.58283	749.692	0.38429	749.692	0.42471
750.174	0.58147	750.174	0.38304	750.174	0.42341
750.656	0.58017	750.656	0.3818	750.656	0.42213
751.138	0.57888	751.138	0.3806	751.138	0.42088
751.62	0.57758	751.62	0.37944	751.62	0.41967
752.102	0.57623	752.102	0.3783	752.102	0.41849
752.584	0.57482	752.584	0.3772	752.584	0.41737
753.066	0.57338	753.066	0.37611	753.066	0.41629
753.548	0.57197	753.548	0.37504	753.548	0.41525
754.03	0.57063	754.03	0.37402	754.03	0.41425
754.513	0.56938	754.513	0.37305	754.513	0.41329
754.995	0.56819	754.995	0.37215	754.995	0.41237
755.477	0.56702	755.477	0.37131	755.477	0.41149
755.959	0.56584	755.959	0.37054	755.959	0.41064
756.441	0.56464	756.441	0.3698	756.441	0.40983
756.923	0.56344	756.923	0.36909	756.923	0.40907
757.405	0.56229	757.405	0.36841	757.405	0.40834
757.888	0.56123	757.888	0.36778	757.888	0.40767
758.37	0.56025	758.37	0.36721	758.37	0.40704
758.852	0.55934	758.852	0.36673	758.852	0.40647
759.334	0.55845	759.334	0.36633	759.334	0.40595
759.816	0.55756	759.816	0.36599	759.816	0.40549
760.298	0.55664	760.298	0.36567	760.298	0.40509
760.78	0.55572	760.78	0.36536	760.78	0.40474
761.262	0.55483	761.262	0.36505	761.262	0.40444
761.744	0.554	761.744	0.36475	761.744	0.4042
762.226	0.55321	762.226	0.3645	762.226	0.404
762.709	0.55244	762.709	0.36431	762.709	0.40386
763.191	0.55165	763.191	0.36422	763.191	0.40376
763.673	0.55083	763.673	0.36422	763.673	0.40371
764.155	0.54995	764.155	0.36431	764.155	0.4037
764.637	0.54905	764.637	0.36447	764.637	0.40374
765.119	0.54816	765.119	0.3647	765.119	0.40383
765.601	0.54728	765.601	0.36498	765.601	0.40396
766.083	0.54642	766.083	0.3653	766.083	0.40413
766.566	0.54552	766.566	0.36568	766.566	0.40435
767.048	0.54453	767.048	0.36608	767.048	0.40462
767.53	0.54341	767.53	0.36652	767.53	0.40493
768.012	0.54213	768.012	0.36697	768.012	0.4053
768.494	0.54069	768.494	0.36743	768.494	0.40571
768.976	0.53907	768.976	0.36794	768.976	0.40616
769.458	0.53728	769.458	0.36851	769.458	0.40667
769.94	0.53531	769.94	0.36916	769.94	0.40723
770.423	0.53315	770.423	0.36992	770.423	0.40782
770.905	0.53086	770.905	0.37075	770.905	0.40847
771.387	0.52856	771.387	0.37164	771.387	0.40915
771.869	0.52643	771.869	0.37255	771.869	0.40987
772.351	0.52472	772.351	0.37345	772.351	0.41063
772.833	0.52361	772.833	0.37434	772.833	0.41142
773.315	0.52322	773.315	0.37524	773.315	0.41224
773.797	0.52349	773.797	0.37617	773.797	0.41309
774.279	0.52427	774.279	0.37716	774.279	0.41397
774.761	0.52528	774.761	0.37822	774.761	0.41488
775.244	0.52621	775.244	0.37935	775.244	0.41582
775.726	0.52685	775.726	0.38053	775.726	0.4168
776.208	0.52704	776.208	0.38174	776.208	0.41782
776.69	0.52676	776.69	0.38296	776.69	0.41887
777.172	0.52605	777.172	0.38418	777.172	0.41996
777.654	0.52499	777.654	0.38543	777.654	0.42109
778.136	0.52365	778.136	0.38672	778.136	0.42225
778.619	0.52206	778.619	0.38805	778.619	0.42344
779.101	0.52023	779.101	0.38942	779.101	0.42467
779.583	0.51816	779.583	0.39084	779.583	0.42593
780.065	0.51586	780.065	0.3923	780.065	0.42722
780.547	0.51331	780.547	0.3938	780.547	0.42854
781.029	0.5105	781.029	0.39534	781.029	0.42989
781.511	0.50742	781.511	0.39694	781.511	0.43127
781.993	0.504	781.993	0.39859	781.993	0.43267
782.475	0.50019	782.475	0.40028	782.475	0.4341
782.957	0.49592	782.957	0.40198	782.957	0.43556
783.44	0.49114	783.44	0.40367	783.44	0.43705
783.922	0.48581	783.922	0.40534	783.922	0.43856
784.404	0.47989	784.404	0.40699	784.404	0.44009
784.886	0.4733	784.886	0.40866	784.886	0.44164
785.368	0.46593	785.368	0.41038	785.368	0.44321
785.85	0.45762	785.85	0.41215	785.85	0.44479
786.332	0.44815	786.332	0.41398	786.332	0.44639
786.814	0.43732	786.814	0.41585	786.814	0.44801
787.297	0.42492	787.297	0.41774	787.297	0.44964
787.779	0.41075	787.779	0.41961	787.779	0.45129
788.261	0.3947	788.261	0.42146	788.261	0.45296
788.743	0.37667	788.743	0.42331	788.743	0.45464
789.225	0.3567	789.225	0.42515	789.225	0.45634
789.707	0.335	789.707	0.42703	789.707	0.45806
790.189	0.312	790.189	0.42893	790.189	0.4598
790.671	0.28845	790.671	0.43085	790.671	0.46155
791.154	0.26534	791.154	0.43279	791.154	0.46333
791.636	0.24393	791.636	0.43472	791.636	0.46512
792.118	0.22555	792.118	0.43665	792.118	0.46692
792.6	0.2114	792.6	0.43859	792.6	0.46874
793.082	0.20246	793.082	0.44054	793.082	0.47057
793.564	0.19933	793.564	0.44253	793.564	0.47241
794.046	0.2022	794.046	0.44455	794.046	0.47426
794.528	0.21091	794.528	0.4466	794.528	0.47612
795.01	0.22507	795.01	0.44864	795.01	0.47799
795.493	0.24412	795.493	0.45066	795.493	0.47987
795.975	0.2674	795.975	0.45266	795.975	0.48177
796.457	0.29414	796.457	0.45464	796.457	0.48369
796.939	0.32346	796.939	0.45662	796.939	0.48562
797.421	0.35429	797.421	0.45863	797.421	0.48757
797.903	0.38548	797.903	0.46067	797.903	0.48952
798.385	0.41587	798.385	0.46274	798.385	0.49149
798.867	0.44442	798.867	0.46484	798.867	0.49346
799.35	0.4704	799.35	0.46696	799.35	0.49544
799.832	0.4934	799.832	0.46909	799.832	0.49742
800.314	0.51339	800.314	0.47125	800.314	0.4994
800.796	0.53063	800.796	0.47345	800.796	0.50139
801.278	0.54553	801.278	0.47569	801.278	0.50338
801.76	0.55858	801.76	0.47795	801.76	0.50538
802.242	0.57021	802.242	0.48022	802.242	0.50737
802.724	0.58076	802.724	0.48247	802.724	0.50937
803.206	0.59045	803.206	0.48467	803.206	0.51137
803.688	0.59943	803.688	0.48682	803.688	0.51337
804.171	0.60776	804.171	0.48895	804.171	0.51536
804.653	0.61544	804.653	0.49107	804.653	0.51735
805.135	0.62246	805.135	0.49321	805.135	0.51934
805.617	0.62876	805.617	0.49538	805.617	0.52132
806.099	0.6343	806.099	0.49756	806.099	0.52329
806.581	0.63904	806.581	0.49974	806.581	0.52526
807.063	0.64297	807.063	0.5019	807.063	0.52722
807.545	0.64614	807.545	0.50401	807.545	0.52917
808.028	0.64859	808.028	0.50609	808.028	0.53111
808.51	0.6504	808.51	0.50813	808.51	0.53305
808.992	0.65164	808.992	0.51016	808.992	0.53498
809.474	0.65237	809.474	0.51219	809.474	0.53689
809.956	0.65263	809.956	0.51422	809.956	0.5388
810.438	0.65244	810.438	0.51625	810.438	0.54069
810.92	0.65182	810.92	0.51828	810.92	0.54257
811.402	0.65082	811.402	0.5203	811.402	0.54443
811.885	0.64945	811.885	0.52231	811.885	0.54627
812.367	0.64774	812.367	0.52432	812.367	0.54809
812.849	0.6457	812.849	0.52634	812.849	0.54989
813.331	0.64333	813.331	0.52836	813.331	0.55166
813.813	0.64061	813.813	0.53036	813.813	0.55342
814.295	0.63752	814.295	0.53234	814.295	0.55514
814.777	0.63403	814.777	0.53426	814.777	0.55685
815.259	0.63015	815.259	0.53613	815.259	0.55852
815.741	0.62587	815.741	0.53795	815.741	0.56016
816.224	0.6212	816.224	0.53971	816.224	0.56177
816.706	0.6161	816.706	0.54143	816.706	0.56334
817.188	0.61055	817.188	0.54311	817.188	0.56487
817.67	0.6045	817.67	0.54475	817.67	0.56636
818.152	0.59789	818.152	0.54635	818.152	0.56781
818.634	0.59067	818.634	0.54791	818.634	0.56921
819.116	0.58281	819.116	0.54943	819.116	0.57056
819.598	0.57427	819.598	0.55094	819.598	0.57187
820.081	0.56504	820.081	0.55242	820.081	0.57312
820.563	0.55508	820.563	0.55387	820.563	0.57431
821.045	0.54439	821.045	0.55529	821.045	0.57544
821.527	0.53294	821.527	0.55664	821.527	0.57651
822.009	0.52076	822.009	0.55791	822.009	0.57752
822.491	0.50789	822.491	0.55909	822.491	0.57847
822.973	0.4944	822.973	0.56017	822.973	0.57935
823.455	0.48039	823.455	0.56116	823.455	0.58016
823.937	0.46599	823.937	0.56209	823.937	0.58091
824.42	0.45133	824.42	0.56296	824.42	0.58159
824.902	0.43655	824.902	0.56378	824.902	0.5822
825.384	0.42178	825.384	0.56453	825.384	0.58272
825.866	0.40717	825.866	0.56522	825.866	0.58317
826.348	0.39289	826.348	0.56584	826.348	0.58353
826.83	0.37912	826.83	0.56639	826.83	0.5838
827.312	0.36603	827.312	0.56689	827.312	0.58399
827.794	0.35377	827.794	0.56735	827.794	0.58409
828.277	0.34244	828.277	0.56777	828.277	0.58411
828.759	0.33208	828.759	0.56814	828.759	0.58404
829.241	0.32269	829.241	0.56845	829.241	0.58388
829.723	0.31421	829.723	0.56865	829.723	0.58364
830.205	0.30655	830.205	0.56873	830.205	0.58331
830.687	0.29965	830.687	0.56867	830.687	0.58288
831.169	0.29341	831.169	0.56848	831.169	0.58236
831.651	0.28776	831.651	0.56815	831.651	0.58173
832.133	0.2826	832.133	0.56769	832.133	0.58099
832.615	0.27783	832.615	0.56709	832.615	0.58015
833.098	0.27338	833.098	0.56635	833.098	0.57918
833.58	0.26917	833.58	0.56543	833.58	0.5781
834.062	0.26522	834.062	0.56435	834.062	0.57691
834.544	0.26159	834.544	0.5631	834.544	0.5756
835.026	0.25839	835.026	0.5617	835.026	0.57418
835.508	0.25579	835.508	0.56018	835.508	0.57265
835.99	0.25397	835.99	0.55856	835.99	0.57102
836.472	0.25315	836.472	0.55686	836.472	0.56927
836.955	0.25351	836.955	0.55506	836.955	0.56742
837.437	0.25526	837.437	0.55317	837.437	0.56545
837.919	0.25861	837.919	0.55116	837.919	0.56337
838.401	0.26379	838.401	0.54902	838.401	0.56118
838.883	0.271	838.883	0.54676	838.883	0.55887
839.365	0.28039	839.365	0.54437	839.365	0.55645
839.847	0.29206	839.847	0.54187	839.847	0.55392
840.329	0.30601	840.329	0.53923	840.329	0.55128
840.812	0.32214	840.812	0.53646	840.812	0.54853
841.294	0.34025	841.294	0.53353	841.294	0.54568
841.776	0.36009	841.776	0.53046	841.776	0.54273
842.258	0.38131	842.258	0.52723	842.258	0.53968
842.74	0.40353	842.74	0.52388	842.74	0.53652
843.222	0.4263	843.222	0.52042	843.222	0.53327
843.704	0.44915	843.704	0.51687	843.704	0.52992
844.186	0.47163	844.186	0.51323	844.186	0.52647
844.668	0.4933	844.668	0.50951	844.668	0.52293
845.151	0.51378	845.151	0.50568	845.151	0.5193
845.633	0.53283	845.633	0.50173	845.633	0.51558
846.115	0.55025	846.115	0.49765	846.115	0.51178
846.597	0.56595	846.597	0.49346	846.597	0.5079
847.079	0.57991	847.079	0.48918	847.079	0.50393
847.561	0.59215	847.561	0.48481	847.561	0.49988
848.043	0.60271	848.043	0.48036	848.043	0.49576
848.525	0.61169	848.525	0.47584	848.525	0.49156
849.008	0.61921	849.008	0.47122	849.008	0.48729
849.49	0.62541	849.49	0.4665	849.49	0.48296
849.972	0.63042	849.972	0.46167	849.972	0.47856
850.454	0.63442	850.454	0.45675	850.454	0.47408
850.936	0.63753	850.936	0.45175	850.936	0.46954
851.418	0.63987	851.418	0.44669	851.418	0.46493
851.9	0.64151	851.9	0.44159	851.9	0.46025
852.382	0.64254	852.382	0.43644	852.382	0.45549
852.864	0.64301	852.864	0.43124	852.864	0.45067
853.347	0.64298	853.347	0.42598	853.347	0.44579
853.829	0.64253	853.829	0.42066	853.829	0.44084
854.311	0.6417	854.311	0.41529	854.311	0.43584
854.793	0.64057	854.793	0.40988	854.793	0.43079
855.275	0.63918	855.275	0.40445	855.275	0.42568
855.757	0.63756	855.757	0.39899	855.757	0.42053
856.239	0.63574	856.239	0.3935	856.239	0.41533
856.721	0.63373	856.721	0.38798	856.721	0.41009
857.203	0.63157	857.203	0.3824	857.203	0.40481
857.686	0.62926	857.686	0.37678	857.686	0.39949
858.168	0.62683	858.168	0.37111	858.168	0.39412
858.65	0.62429	858.65	0.36544	858.65	0.38872
859.132	0.62167	859.132	0.35975	859.132	0.38329
859.614	0.61896	859.614	0.35407	859.614	0.37782
860.096	0.61617	860.096	0.34838	860.096	0.37232
860.578	0.61332	860.578	0.34266	860.578	0.36679
861.06	0.61042	861.06	0.33691	861.06	0.36122
861.543	0.60748	861.543	0.33112	861.543	0.35562
862.025	0.60453	862.025	0.32531	862.025	0.34999
862.507	0.60157	862.507	0.3195	862.507	0.34433
862.989	0.5986	862.989	0.3137	862.989	0.33864
863.471	0.59562	863.471	0.3079	863.471	0.33293
863.953	0.59262	863.953	0.3021	863.953	0.32719
864.435	0.5896	864.435	0.29628	864.435	0.32144
864.917	0.58657	864.917	0.29042	864.917	0.31567
865.399	0.58353	865.399	0.28452	865.399	0.30989
865.882	0.58049	865.882	0.27859	865.882	0.30409
866.364	0.57746	866.364	0.27266	866.364	0.29827
866.846	0.57441	866.846	0.26675	866.846	0.29244
867.328	0.57134	867.328	0.26084	867.328	0.28661
867.81	0.56822	867.81	0.25495	867.81	0.28077
868.292	0.56505	868.292	0.24904	868.292	0.27492
868.774	0.56182	868.774	0.24313	868.774	0.26908
869.256	0.55857	869.256	0.23722	869.256	0.26324
869.739	0.55533	869.739	0.23132	869.739	0.25741
870.221	0.55211	870.221	0.22547	870.221	0.25158
870.703	0.54892	870.703	0.21967	870.703	0.24576
871.185	0.54578	871.185	0.21394	871.185	0.23995
871.667	0.54265	871.667	0.20824	871.667	0.23414
872.149	0.53954	872.149	0.20257	872.149	0.22834
872.631	0.53644	872.631	0.19692	872.631	0.22255
873.113	0.53336	873.113	0.19129	873.113	0.21677
873.596	0.5303	873.596	0.18571	873.596	0.21101
874.077	0.52725	874.077	0.18019	874.077	0.20527
874.56	0.52423	874.56	0.17476	874.56	0.19956
875.042	0.5212	875.042	0.16939	875.042	0.19387
875.524	0.51815	875.524	0.16406	875.524	0.18822
876.006	0.51507	876.006	0.15874	876.006	0.18259
876.488	0.51197	876.488	0.15342	876.488	0.177
876.97	0.50887	876.97	0.1481	876.97	0.17143
877.452	0.50579	877.452	0.1428	877.452	0.16589
877.934	0.50277	877.934	0.13758	877.934	0.16038
878.417	0.49981	878.417	0.13246	878.417	0.1549
878.899	0.49693	878.899	0.12746	878.899	0.14946
879.381	0.49411	879.381	0.12256	879.381	0.14405
879.863	0.49133	879.863	0.11775	879.863	0.13869
880.345	0.48858	880.345	0.113	880.345	0.13338
880.827	0.48586	880.827	0.1083	880.827	0.12813
881.309	0.48318	881.309	0.10367	881.309	0.12294
881.791	0.48052	881.791	0.09913	881.791	0.11782
882.274	0.4779	882.274	0.09469	882.274	0.11278
882.756	0.47531	882.756	0.09036	882.756	0.10781
883.238	0.47273	883.238	0.08613	883.238	0.10292
883.72	0.47019	883.72	0.08198	883.72	0.09813
884.202	0.46767	884.202	0.07789	884.202	0.09342
884.684	0.46522	884.684	0.07386	884.684	0.08881
885.166	0.46284	885.166	0.06993	885.166	0.08429
885.648	0.46056	885.648	0.06611	885.648	0.07987
886.13	0.45837	886.13	0.06243	886.13	0.07555
886.612	0.45625	886.612	0.05887	886.612	0.07133
887.095	0.45419	887.095	0.05543	887.095	0.06721
887.577	0.45216	887.577	0.05208	887.577	0.0632
888.059	0.45017	888.059	0.0488	888.059	0.0593
888.541	0.44823	888.541	0.0456	888.541	0.05551
889.023	0.44634	889.023	0.0425	889.023	0.05184
889.505	0.44453	889.505	0.03952	889.505	0.04828
889.987	0.44279	889.987	0.03669	889.987	0.04485
890.47	0.44111	890.47	0.034	890.47	0.04154
890.952	0.43946	890.952	0.03144	890.952	0.03836
891.434	0.43783	891.434	0.02899	891.434	0.0353
891.916	0.43623	891.916	0.02663	891.916	0.03236
892.398	0.43465	892.398	0.02436	892.398	0.02956
892.88	0.43313	892.88	0.02219	892.88	0.02689
893.362	0.43168	893.362	0.02015	893.362	0.02436
893.844	0.43031	893.844	0.01823	893.844	0.02196
894.326	0.42903	894.326	0.01642	894.326	0.01971
894.809	0.42781	894.809	0.0147	894.809	0.01761
895.291	0.42663	895.291	0.01304	895.291	0.01565
895.773	0.42549	895.773	0.01143	895.773	0.01383
896.255	0.42439	896.255	0.00988	896.255	0.01215
896.737	0.42333	896.737	0.00842	896.737	0.01061
897.219	0.42233	897.219	0.00708	897.219	0.00922
897.701	0.42137	897.701	0.00588	897.701	0.00795
898.183	0.42046	898.183	0.00482	898.183	0.00683
898.665	0.41958	898.665	0.00387	898.665	0.00585
899.148	0.41871	899.148	0.003	899.148	0.005
899.63	0.41785	899.63	0.00221	899.63	0.00429
900.112	0.41703	900.112	0.00149	900.112	0.00372
900.594	0.41626	900.594	0.0008896	900.594	0.00329
901.076	0.41555	901.076	0.000431622	901.076	0.00299
901.558	0.4149	901.558	0.000136966	901.558	0.00283
902.04	0.41429	902.04	1.35163e-06	902.04	0.00279
902.523	0.41371	902.523	0	902.523	0.00288
903.005	0.41313	903.005	0.000106779	903.005	0.0031
903.487	0.41256	903.487	0.000308173	903.487	0.00343
903.969	0.41202	903.969	0.000619274	903.969	0.00389
904.451	0.41152	904.451	0.00108	904.451	0.00447
904.933	0.4111	904.933	0.00172	904.933	0.00516
905.415	0.41076	905.415	0.00259	905.415	0.00596
905.897	0.41047	905.897	0.00367	905.897	0.00687
906.379	0.41022	906.379	0.00494	906.379	0.00787
906.861	0.40996	906.861	0.00637	906.861	0.00895
907.344	0.40969	907.344	0.00792	907.344	0.01009
907.826	0.40941	907.826	0.00957	907.826	0.01128
908.308	0.40912	908.308	0.01134	908.308	0.01248
908.79	0.40884	908.79	0.01323	908.79	0.01369
909.272	0.4086	909.272	0.01525	909.272	0.01488
909.754	0.40838	909.754	0.01739	909.754	0.01605
910.236	0.40819	910.236	0.01961	910.236	0.01721
910.718	0.40801	910.718	0.02187	910.718	0.01835
911.201	0.40783	911.201	0.02414	911.201	0.01949
911.683	0.40766	911.683	0.02641	911.683	0.02065
912.165	0.4075	912.165	0.02868	912.165	0.02183
912.647	0.40736	912.647	0.03097	912.647	0.02305
913.129	0.40724	913.129	0.03326	913.129	0.02432
913.611	0.40714	913.611	0.03555	913.611	0.02564
914.093	0.40704	914.093	0.0378	914.093	0.02701
914.575	0.40693	914.575	0.03998	914.575	0.02842
915.058	0.40682	915.058	0.04207	915.058	0.02988
915.54	0.40672	915.54	0.0441	915.54	0.03137
916.022	0.40665	916.022	0.04607	916.022	0.03288
916.504	0.40662	916.504	0.04804	916.504	0.03442
916.986	0.40663	916.986	0.05002	916.986	0.03596
917.468	0.40666	917.468	0.052	917.468	0.03751
917.95	0.4067	917.95	0.05395	917.95	0.03907
918.432	0.40673	918.432	0.05584	918.432	0.04061
918.914	0.40674	918.914	0.05766	918.914	0.04215
919.396	0.40674	919.396	0.0594	919.396	0.04367
919.879	0.40675	919.879	0.06108	919.879	0.04516
920.361	0.40678	920.361	0.06275	920.361	0.04661
920.843	0.40685	920.843	0.06441	920.843	0.048
921.325	0.40694	921.325	0.06607	921.325	0.04933
921.807	0.40703	921.807	0.06771	921.807	0.05058
922.289	0.40711	922.289	0.06931	922.289	0.05172
922.771	0.40716	922.771	0.07084	922.771	0.05275
923.253	0.40717	923.253	0.07232	923.253	0.05366
923.736	0.40716	923.736	0.07377	923.736	0.05443
924.218	0.40714	924.218	0.07522	924.218	0.05508
924.7	0.40713	924.7	0.07669	924.7	0.05557
925.182	0.40712	925.182	0.07818	925.182	0.05593
925.664	0.40714	925.664	0.07968	925.664	0.05612
926.146	0.40716	926.146	0.08115	926.146	0.05616
926.628	0.40719	926.628	0.0826	926.628	0.05603
927.11	0.40725	927.11	0.08402	927.11	0.05575
927.592	0.40732	927.592	0.08544	927.592	0.05531
928.075	0.40741	928.075	0.08688	928.075	0.05474
928.557	0.40751	928.557	0.08835	928.557	0.05408
929.039	0.40759	929.039	0.08984	929.039	0.05335
929.521	0.40764	929.521	0.09133	929.521	0.0526
930.003	0.40765	930.003	0.09278	930.003	0.05188
930.485	0.40762	930.485	0.09419	930.485	0.05122
930.967	0.40757	930.967	0.09556	930.967	0.05065
931.449	0.40753	931.449	0.09691	931.449	0.05021
931.932	0.4075	931.932	0.09827	931.932	0.04992
932.414	0.40749	932.414	0.09964	932.414	0.04978
932.896	0.4075	932.896	0.10103	932.896	0.0498
933.378	0.40751	933.378	0.10242	933.378	0.04999
933.86	0.40749	933.86	0.10378	933.86	0.05034
934.342	0.40746	934.342	0.10511	934.342	0.05086
934.824	0.40741	934.824	0.10641	934.824	0.05154
935.306	0.40736	935.306	0.10771	935.306	0.05238
935.788	0.40732	935.788	0.10903	935.788	0.05337
936.271	0.40729	936.271	0.11039	936.271	0.05451
936.753	0.40726	936.753	0.11177	936.753	0.05579
937.235	0.40722	937.235	0.11314	937.235	0.05722
937.717	0.40714	937.717	0.1145	937.717	0.05878
938.199	0.40704	938.199	0.11581	938.199	0.06047
938.681	0.40691	938.681	0.11709	938.681	0.06228
939.163	0.40677	939.163	0.11837	939.163	0.0642
939.645	0.40663	939.645	0.11968	939.645	0.06622
940.128	0.4065	940.128	0.12104	940.128	0.06833
940.61	0.40636	940.61	0.12244	940.61	0.07052
941.092	0.4062	941.092	0.12386	941.092	0.07277
941.574	0.406	941.574	0.12529	941.574	0.07508
942.056	0.40577	942.056	0.12669	942.056	0.07743
942.538	0.40552	942.538	0.12808	942.538	0.07983
943.02	0.40526	943.02	0.12947	943.02	0.08225
943.502	0.40502	943.502	0.13088	943.502	0.0847
943.985	0.40479	943.985	0.13233	943.985	0.08717
944.467	0.40457	944.467	0.13381	944.467	0.08965
944.949	0.40432	944.949	0.13529	944.949	0.09214
945.431	0.40403	945.431	0.13674	945.431	0.09464
945.913	0.40369	945.913	0.13816	945.913	0.09715
946.395	0.40333	946.395	0.13955	946.395	0.09965
946.877	0.40294	946.877	0.14092	946.877	0.10215
947.359	0.40256	947.359	0.14231	947.359	0.10464
947.841	0.40218	947.841	0.14372	947.841	0.10712
948.323	0.4018	948.323	0.14514	948.323	0.10959
948.806	0.40141	948.806	0.14654	948.806	0.11206
949.288	0.40098	949.288	0.14789	949.288	0.11453
949.77	0.40053	949.77	0.14919	949.77	0.11703
950.252	0.40005	950.252	0.15042	950.252	0.11958
950.734	0.39957	950.734	0.15163	950.734	0.12219
951.216	0.39909	951.216	0.15282	951.216	0.1249
951.698	0.39861	951.698	0.15403	951.698	0.12771
952.18	0.39814	952.18	0.15525	952.18	0.13064
952.663	0.39766	952.663	0.15645	952.663	0.13368
953.145	0.39714	953.145	0.15762	953.145	0.13683
953.627	0.39658	953.627	0.15874	953.627	0.14008
954.109	0.39598	954.109	0.15981	954.109	0.14342
954.591	0.39535	954.591	0.16086	954.591	0.14682
955.073	0.39471	955.073	0.1619	955.073	0.15026
955.555	0.39405	955.555	0.16296	955.555	0.15374
956.037	0.39337	956.037	0.16403	956.037	0.15724
956.519	0.39265	956.519	0.1651	956.519	0.16074
957.002	0.39188	957.002	0.16617	957.002	0.16422
957.484	0.39107	957.484	0.16724	957.484	0.16768
957.966	0.39022	957.966	0.16834	957.966	0.1711
958.448	0.38935	958.448	0.16953	958.448	0.17447
958.93	0.38847	958.93	0.17086	958.93	0.17777
959.412	0.38758	959.412	0.17236	959.412	0.18099
959.894	0.38666	959.894	0.17403	959.894	0.1841
960.376	0.3857	960.376	0.17587	960.376	0.1871
960.859	0.38468	960.859	0.17785	960.859	0.18998
961.341	0.38361	961.341	0.17993	961.341	0.19272
961.823	0.38248	961.823	0.18211	961.823	0.19532
962.305	0.38134	962.305	0.18436	962.305	0.19778
962.787	0.38018	962.787	0.18666	962.787	0.2001
963.269	0.379	963.269	0.18899	963.269	0.20227
963.751	0.3778	963.751	0.19131	963.751	0.20432
964.233	0.37655	964.233	0.19355	964.233	0.20625
964.716	0.37523	964.716	0.19567	964.716	0.20806
965.198	0.37384	965.198	0.19766	965.198	0.20977
965.68	0.37238	965.68	0.19952	965.68	0.21139
966.162	0.37088	966.162	0.20127	966.162	0.21292
966.644	0.36936	966.644	0.20294	966.644	0.21436
967.126	0.36782	967.126	0.20457	967.126	0.21575
967.608	0.36627	967.608	0.20616	967.608	0.21709
968.09	0.36468	968.09	0.20769	968.09	0.21839
968.572	0.36304	968.572	0.20915	968.572	0.21969
969.055	0.36134	969.055	0.21055	969.055	0.221
969.537	0.35958	969.537	0.2119	969.537	0.22234
970.019	0.35778	970.019	0.21322	970.019	0.22372
970.501	0.35595	970.501	0.21455	970.501	0.22513
970.983	0.35407	970.983	0.2159	970.983	0.22659
971.465	0.35214	971.465	0.21726	971.465	0.22808
971.947	0.35011	971.947	0.21861	971.947	0.2296
972.429	0.34797	972.429	0.21993	972.429	0.23113
972.912	0.34572	972.912	0.22121	972.912	0.23266
973.394	0.34335	973.394	0.22245	973.394	0.23421
973.876	0.3409	973.876	0.22368	973.876	0.23575
974.358	0.33837	974.358	0.22491	974.358	0.2373
974.84	0.33576	974.84	0.22617	974.84	0.23885
975.322	0.33304	975.322	0.22746	975.322	0.24041
975.804	0.33018	975.804	0.22877	975.804	0.24196
976.286	0.32713	976.286	0.23009	976.286	0.24352
976.768	0.32386	976.768	0.23141	976.768	0.24508
977.25	0.32035	977.25	0.23274	977.25	0.24663
977.733	0.31661	977.733	0.23409	977.733	0.24817
978.215	0.31262	978.215	0.23545	978.215	0.2497
978.697	0.30839	978.697	0.23684	978.697	0.2512
979.179	0.30388	979.179	0.23824	979.179	0.25268
979.661	0.29909	979.661	0.23962	979.661	0.25412
980.143	0.29398	980.143	0.24096	980.143	0.25554
980.625	0.28856	980.625	0.24226	980.625	0.25691
981.107	0.28286	981.107	0.24354	981.107	0.25824
981.59	0.27693	981.59	0.24482	981.59	0.25954
982.072	0.27082	982.072	0.24613	982.072	0.2608
982.554	0.2646	982.554	0.24747	982.554	0.26203
983.036	0.25833	983.036	0.24884	983.036	0.26323
983.518	0.25205	983.518	0.2502	983.518	0.26441
984	0.24583	984	0.25154	984	0.26558
984.482	0.23975	984.482	0.25283	984.482	0.26674
984.964	0.23389	984.964	0.2541	984.964	0.26789
985.447	0.22833	985.447	0.25536	985.447	0.26905
985.929	0.22312	985.929	0.25665	985.929	0.27021
986.411	0.21825	986.411	0.25798	986.411	0.27138
986.893	0.21366	986.893	0.25934	986.893	0.27256
987.375	0.20925	987.375	0.2607	987.375	0.27375
987.857	0.20487	987.857	0.26204	987.857	0.27494
988.339	0.20039	988.339	0.26334	988.339	0.27615
988.821	0.19567	988.821	0.26461	988.821	0.27735
989.303	0.19064	989.303	0.26587	989.303	0.27856
989.785	0.18522	989.785	0.26715	989.785	0.27978
990.268	0.17941	990.268	0.26846	990.268	0.28098
990.75	0.17323	990.75	0.2698	990.75	0.28217
991.232	0.16676	991.232	0.27116	991.232	0.28335
991.714	0.16015	991.714	0.27252	991.714	0.2845
992.196	0.15362	992.196	0.27387	992.196	0.2856
992.678	0.14744	992.678	0.27522	992.678	0.28665
993.16	0.14193	993.16	0.27657	993.16	0.28764
993.643	0.13736	993.643	0.27794	993.643	0.28854
994.125	0.13398	994.125	0.27933	994.125	0.28934
994.607	0.13199	994.607	0.28072	994.607	0.29001
995.089	0.13148	995.089	0.2821	995.089	0.29054
995.571	0.13251	995.571	0.28344	995.571	0.29091
996.053	0.1351	996.053	0.28475	996.053	0.2911
996.535	0.13922	996.535	0.28605	996.535	0.29108
997.017	0.14483	997.017	0.28735	997.017	0.29086
997.499	0.15183	997.499	0.28869	997.499	0.2904
997.982	0.16008	997.982	0.29006	997.982	0.28972
998.464	0.1694	998.464	0.29146	998.464	0.28879
998.946	0.1796	998.946	0.29286	998.946	0.28764
999.428	0.19055	999.428	0.29423	999.428	0.28626
999.91	0.20215	999.91	0.29556	999.91	0.28467
1000.39	0.21441	1000.39	0.29686	1000.39	0.28289
1000.87	0.22739	1000.87	0.29815	1000.87	0.28095
1001.36	0.24119	1001.36	0.29945	1001.36	0.27887
1001.84	0.25586	1001.84	0.30078	1001.84	0.2767
1002.32	0.27139	1002.32	0.30213	1002.32	0.27448
1002.8	0.28766	1002.8	0.30349	1002.8	0.27225
1003.28	0.30445	1003.28	0.30483	1003.28	0.27005
1003.77	0.32145	1003.77	0.30615	1003.77	0.26791
1004.25	0.33828	1004.25	0.30746	1004.25	0.26587
1004.73	0.35457	1004.73	0.30877	1004.73	0.26396
1005.21	0.36998	1005.21	0.3101	1005.21	0.2622
1005.7	0.38424	1005.7	0.31146	1005.7	0.2606
1006.18	0.39717	1006.18	0.31283	1006.18	0.25916
1006.66	0.4087	1006.66	0.3142	1006.66	0.25791
1007.14	0.41887	1007.14	0.31556	1007.14	0.25685
1007.62	0.42777	1007.62	0.31689	1007.62	0.25597
1008.11	0.43554	1008.11	0.3182	1008.11	0.25528
1008.59	0.44235	1008.59	0.31952	1008.59	0.25477
1009.07	0.44833	1009.07	0.32085	1009.07	0.25446
1009.55	0.4536	1009.55	0.32222	1009.55	0.25435
1010.03	0.45826	1010.03	0.3236	1010.03	0.25444
1010.52	0.4624	1010.52	0.32497	1010.52	0.25474
1011	0.46607	1011	0.32632	1011	0.25528
1011.48	0.46935	1011.48	0.32764	1011.48	0.25606
1011.96	0.47229	1011.96	0.32895	1011.96	0.25711
1012.45	0.47495	1012.45	0.33027	1012.45	0.25844
1012.93	0.47736	1012.93	0.33161	1012.93	0.26005
1013.41	0.47956	1013.41	0.33299	1013.41	0.26196
1013.89	0.48157	1013.89	0.3344	1013.89	0.26417
1014.37	0.48339	1014.37	0.3358	1014.37	0.26668
1014.86	0.48505	1014.86	0.3372	1014.86	0.26948
1015.34	0.48656	1015.34	0.33858	1015.34	0.27257
1015.82	0.48795	1015.82	0.33998	1015.82	0.27594
1016.3	0.48924	1016.3	0.34141	1016.3	0.27958
1016.78	0.49046	1016.78	0.3429	1016.78	0.28347
1017.27	0.49161	1017.27	0.34447	1017.27	0.2876
1017.75	0.49268	1017.75	0.34609	1017.75	0.29196
1018.23	0.49366	1018.23	0.34775	1018.23	0.29654
1018.71	0.49457	1018.71	0.34942	1018.71	0.30132
1019.2	0.4954	1019.2	0.35108	1019.2	0.30631
1019.68	0.49616	1019.68	0.35274	1019.68	0.31148
1020.16	0.49689	1020.16	0.35442	1020.16	0.31683
1020.64	0.49758	1020.64	0.35614	1020.64	0.32235
1021.12	0.49824	1021.12	0.35789	1021.12	0.32804
1021.61	0.49887	1021.61	0.35966	1021.61	0.33388
1022.09	0.49946	1022.09	0.36142	1022.09	0.33986
1022.57	0.50001	1022.57	0.36314	1022.57	0.34596
1023.05	0.50052	1023.05	0.3648	1023.05	0.35219
1023.53	0.50102	1023.53	0.36641	1023.53	0.35852
1024.02	0.50151	1024.02	0.36801	1024.02	0.36495
1024.5	0.502	1024.5	0.36961	1024.5	0.37146
1024.98	0.50249	1024.98	0.37123	1024.98	0.37804
1025.46	0.50296	1025.46	0.37286	1025.46	0.38467
1025.94	0.50341	1025.94	0.37448	1025.94	0.39134
1026.43	0.50382	1026.43	0.37608	1026.43	0.39802
1026.91	0.50419	1026.91	0.37766	1026.91	0.40471
1027.39	0.50454	1027.39	0.37922	1027.39	0.41138
1027.87	0.50489	1027.87	0.3808	1027.87	0.41801
1028.36	0.50526	1028.36	0.38242	1028.36	0.42459
1028.84	0.50566	1028.84	0.38407	1028.84	0.43109
1029.32	0.50608	1029.32	0.38576	1029.32	0.4375
1029.8	0.50651	1029.8	0.38746	1029.8	0.4438
1030.28	0.50696	1030.28	0.38915	1030.28	0.44997
1030.77	0.5074	1030.77	0.39081	1030.77	0.45599
1031.25	0.50783	1031.25	0.39245	1031.25	0.46183
1031.73	0.50826	1031.73	0.3941	1031.73	0.46748
1032.21	0.50867	1032.21	0.39578	1032.21	0.47292
1032.69	0.50906	1032.69	0.39749	1032.69	0.47811
1033.18	0.50943	1033.18	0.39922	1033.18	0.48305
1033.66	0.50976	1033.66	0.40096	1033.66	0.48771
1034.14	0.51005	1034.14	0.40269	1034.14	0.49208
1034.62	0.51034	1034.62	0.4044	1034.62	0.49614
1035.1	0.51062	1035.1	0.4061	1035.1	0.49988
1035.59	0.51094	1035.59	0.40781	1035.59	0.5033
1036.07	0.5113	1036.07	0.40955	1036.07	0.50639
1036.55	0.5117	1036.55	0.41133	1036.55	0.50915
1037.03	0.51213	1037.03	0.41315	1037.03	0.51161
1037.52	0.51258	1037.52	0.415	1037.52	0.51377
1038	0.51303	1038	0.41686	1038	0.51565
1038.48	0.51349	1038.48	0.41872	1038.48	0.51729
1038.96	0.51395	1038.96	0.4206	1038.96	0.51871
1039.44	0.51443	1039.44	0.42249	1039.44	0.51995
1039.93	0.51493	1039.93	0.42442	1039.93	0.52104
1040.41	0.51545	1040.41	0.42637	1040.41	0.52203
1040.89	0.51598	1040.89	0.42834	1040.89	0.52296
1041.37	0.51649	1041.37	0.43031	1041.37	0.52385
1041.85	0.517	1041.85	0.43226	1041.85	0.52475
1042.34	0.51748	1042.34	0.4342	1042.34	0.52569
1042.82	0.51797	1042.82	0.43613	1042.82	0.52669
1043.3	0.51847	1043.3	0.43807	1043.3	0.52776
1043.78	0.51899	1043.78	0.44004	1043.78	0.52893
1044.27	0.51955	1044.27	0.44203	1044.27	0.53019
1044.75	0.52014	1044.75	0.44403	1044.75	0.53154
1045.23	0.52075	1045.23	0.44603	1045.23	0.53298
1045.71	0.52139	1045.71	0.44802	1045.71	0.5345
1046.19	0.52205	1046.19	0.45001	1046.19	0.5361
1046.67	0.52273	1046.67	0.45201	1046.67	0.53776
1047.16	0.52342	1047.16	0.45405	1047.16	0.53948
1047.64	0.52412	1047.64	0.45613	1047.64	0.54125
1048.12	0.52483	1048.12	0.45828	1048.12	0.54306
1048.6	0.52552	1048.6	0.46045	1048.6	0.54491
1049.09	0.5262	1049.09	0.46263	1049.09	0.54678
1049.57	0.52686	1049.57	0.46479	1049.57	0.54867
1050.05	0.52752	1050.05	0.46694	1050.05	0.55058
1050.53	0.52819	1050.53	0.46907	1050.53	0.55251
1051.01	0.52888	1051.01	0.47121	1051.01	0.55445
1051.5	0.52959	1051.5	0.47337	1051.5	0.5564
1051.98	0.53032	1051.98	0.47555	1051.98	0.55836
1052.46	0.53105	1052.46	0.47774	1052.46	0.56033
1052.94	0.53177	1052.94	0.47993	1052.94	0.56231
1053.42	0.53247	1053.42	0.4821	1053.42	0.56429
1053.91	0.53315	1053.91	0.48427	1053.91	0.56627
1054.39	0.53382	1054.39	0.48647	1054.39	0.56826
1054.87	0.5345	1054.87	0.4887	1054.87	0.57024
1055.35	0.53518	1055.35	0.49101	1055.35	0.57223
1055.84	0.53586	1055.84	0.49338	1055.84	0.57421
1056.32	0.53652	1056.32	0.49578	1056.32	0.5762
1056.8	0.53715	1056.8	0.49819	1056.8	0.57818
1057.28	0.53773	1057.28	0.50058	1057.28	0.58015
1057.76	0.53828	1057.76	0.50293	1057.76	0.58212
1058.25	0.5388	1058.25	0.50524	1058.25	0.58407
1058.73	0.53933	1058.73	0.50753	1058.73	0.58601
1059.21	0.53986	1059.21	0.50982	1059.21	0.58794
1059.69	0.5404	1059.69	0.51212	1059.69	0.58985
1060.17	0.54095	1060.17	0.51444	1060.17	0.59176
1060.66	0.5415	1060.66	0.51676	1060.66	0.59366
1061.14	0.54207	1061.14	0.51907	1061.14	0.59555
1061.62	0.54266	1061.62	0.52137	1061.62	0.59744
1062.1	0.54329	1062.1	0.52367	1062.1	0.59932
1062.59	0.54398	1062.59	0.526	1062.59	0.6012
1063.07	0.54475	1063.07	0.52837	1063.07	0.60308
1063.55	0.54559	1063.55	0.53077	1063.55	0.60495
1064.03	0.5465	1064.03	0.53319	1064.03	0.60682
1064.51	0.54748	1064.51	0.53562	1064.51	0.60868
1065	0.54852	1065	0.53802	1065	0.61054
1065.48	0.54962	1065.48	0.5404	1065.48	0.61239
1065.96	0.5508	1065.96	0.54276	1065.96	0.61424
1066.44	0.55205	1066.44	0.54512	1066.44	0.61609
1066.92	0.55337	1066.92	0.54749	1066.92	0.61793
1067.41	0.55474	1067.41	0.54987	1067.41	0.61976
1067.89	0.55613	1067.89	0.55226	1067.89	0.62159
1068.37	0.55752	1068.37	0.55464	1068.37	0.62341
1068.85	0.55889	1068.85	0.55701	1068.85	0.62523
1069.34	0.56022	1069.34	0.55937	1069.34	0.62706
1069.82	0.56152	1069.82	0.56172	1069.82	0.62888
1070.3	0.56278	1070.3	0.56409	1070.3	0.6307
1070.78	0.56399	1070.78	0.56648	1070.78	0.63253
1071.26	0.56515	1071.26	0.5689	1071.26	0.63435
1071.74	0.56624	1071.74	0.57133	1071.74	0.63618
1072.23	0.56724	1072.23	0.57375	1072.23	0.63797
1072.71	0.56815	1072.71	0.57616	1072.71	0.63973
1073.19	0.56898	1073.19	0.57853	1073.19	0.64147
1073.67	0.56975	1073.67	0.58089	1073.67	0.64319
1074.16	0.57046	1074.16	0.58324	1074.16	0.6449
1074.64	0.57112	1074.64	0.58559	1074.64	0.64661
1075.12	0.57173	1075.12	0.58795	1075.12	0.64832
1075.6	0.57228	1075.6	0.59031	1075.6	0.65004
1076.08	0.57276	1076.08	0.59265	1076.08	0.65177
1076.57	0.57317	1076.57	0.59495	1076.57	0.65352
1077.05	0.57352	1077.05	0.59721	1077.05	0.65529
1077.53	0.57381	1077.53	0.59944	1077.53	0.65709
1078.01	0.57406	1078.01	0.60166	1078.01	0.65892
1078.49	0.57425	1078.49	0.60387	1078.49	0.66078
1078.98	0.57439	1078.98	0.6061	1078.98	0.66268
1079.46	0.57447	1079.46	0.60832	1079.46	0.66461
1079.94	0.57447	1079.94	0.61053	1079.94	0.66657
1080.42	0.57439	1080.42	0.61273	1080.42	0.66856
1080.91	0.57424	1080.91	0.61492	1080.91	0.67059
1081.39	0.57404	1081.39	0.61709	1081.39	0.67263
1081.87	0.57378	1081.87	0.61925	1081.87	0.67471
1082.35	0.57348	1082.35	0.62141	1082.35	0.6768
1082.83	0.57312	1082.83	0.62357	1082.83	0.67891
1083.32	0.57268	1083.32	0.6257	1083.32	0.68105
1083.8	0.57215	1083.8	0.6278	1083.8	0.68322
1084.28	0.57152	1084.28	0.62987	1084.28	0.68541
1084.76	0.5708	1084.76	0.6319	1084.76	0.68762
1085.24	0.56997	1085.24	0.63391	1085.24	0.68982
1085.73	0.56905	1085.73	0.63593	1085.73	0.69203
1086.21	0.56803	1086.21	0.63795	1086.21	0.69422
1086.69	0.56689	1086.69	0.63997	1086.69	0.69639
1087.17	0.56562	1087.17	0.64199	1087.17	0.69852
1087.65	0.5642	1087.65	0.64397	1087.65	0.7006
1088.14	0.56262	1088.14	0.64591	1088.14	0.70262
1088.62	0.56089	1088.62	0.64779	1088.62	0.70456
1089.1	0.55901	1089.1	0.64962	1089.1	0.70641
1089.58	0.55698	1089.58	0.65143	1089.58	0.70816
1090.07	0.55481	1090.07	0.65322	1090.07	0.70978
1090.55	0.55248	1090.55	0.65502	1090.55	0.71128
1091.03	0.54999	1091.03	0.65682	1091.03	0.71262
1091.51	0.54731	1091.51	0.65861	1091.51	0.71381
1091.99	0.54446	1091.99	0.66039	1091.99	0.71481
1092.48	0.54142	1092.48	0.66216	1092.48	0.71562
1092.96	0.53822	1092.96	0.66391	1092.96	0.71622
1093.44	0.53487	1093.44	0.66566	1093.44	0.7166
1093.92	0.53135	1093.92	0.6674	1093.92	0.71673
1094.4	0.52765	1094.4	0.66913	1094.4	0.71662
1094.89	0.52375	1094.89	0.67084	1094.89	0.71625
1095.37	0.51962	1095.37	0.67252	1095.37	0.71562
1095.85	0.51525	1095.85	0.67417	1095.85	0.71475
1096.33	0.51064	1096.33	0.67577	1096.33	0.71361
1096.82	0.5058	1096.82	0.67734	1096.82	0.71221
1097.3	0.50077	1097.3	0.67889	1097.3	0.71056
1097.78	0.49556	1097.78	0.68043	1097.78	0.70865
1098.26	0.49021	1098.26	0.68195	1098.26	0.70648
1098.74	0.48472	1098.74	0.68345	1098.74	0.70405
1099.23	0.47913	1099.23	0.68494	1099.23	0.70138
1099.71	0.47346	1099.71	0.68641	1099.71	0.69847
1100.19	0.46776	1100.19	0.68786	1100.19	0.69532
1100.67	0.46208	1100.67	0.68932	1100.67	0.69195
1101.15	0.45647	1101.15	0.69079	1101.15	0.68837
1101.64	0.45094	1101.64	0.69226	1101.64	0.68458
1102.12	0.44552	1102.12	0.69373	1102.12	0.6806
1102.6	0.44017	1102.6	0.69518	1102.6	0.67643
1103.08	0.43487	1103.08	0.69659	1103.08	0.67209
1103.57	0.42956	1103.57	0.69796	1103.57	0.66759
1104.05	0.42423	1104.05	0.69929	1104.05	0.66294
1104.53	0.41881	1104.53	0.70062	1104.53	0.65815
1105.01	0.41328	1105.01	0.70194	1105.01	0.65324
1105.49	0.40757	1105.49	0.70327	1105.49	0.64822
1105.98	0.40164	1105.98	0.70461	1105.98	0.6431
1106.46	0.3954	1106.46	0.70593	1106.46	0.6379
1106.94	0.38881	1106.94	0.70723	1106.94	0.63265
1107.42	0.38184	1107.42	0.70849	1107.42	0.62734
1107.9	0.37446	1107.9	0.70971	1107.9	0.62201
1108.39	0.36671	1108.39	0.7109	1108.39	0.61667
1108.87	0.3586	1108.87	0.71208	1108.87	0.61134
1109.35	0.35016	1109.35	0.71327	1109.35	0.60604
1109.83	0.34141	1109.83	0.71446	1109.83	0.60077
1110.32	0.33235	1110.32	0.71566	1110.32	0.59557
1110.8	0.32298	1110.8	0.71686	1110.8	0.59044
1111.28	0.31333	1111.28	0.71803	1111.28	0.5854
1111.76	0.30344	1111.76	0.71919	1111.76	0.58048
1112.24	0.29337	1112.24	0.72033	1112.24	0.57568
1112.72	0.28317	1112.72	0.72148	1112.72	0.57103
1113.21	0.27289	1113.21	0.72263	1113.21	0.56654
1113.69	0.26257	1113.69	0.72379	1113.69	0.56222
1114.17	0.25219	1114.17	0.72495	1114.17	0.55815
1114.65	0.24175	1114.65	0.7261	1114.65	0.55432
1115.14	0.23126	1115.14	0.72724	1115.14	0.55077
1115.62	0.22073	1115.62	0.72835	1115.62	0.5475
1116.1	0.21021	1116.1	0.72945	1116.1	0.54453
1116.58	0.19974	1116.58	0.73056	1116.58	0.54186
1117.06	0.18937	1117.06	0.73168	1117.06	0.53952
1117.55	0.17912	1117.55	0.73282	1117.55	0.5375
1118.03	0.16899	1118.03	0.73396	1118.03	0.53583
1118.51	0.15896	1118.51	0.7351	1118.51	0.5345
1118.99	0.14903	1118.99	0.73623	1118.99	0.53353
1119.47	0.13923	1119.47	0.73733	1119.47	0.53291
1119.96	0.12961	1119.96	0.73841	1119.96	0.53265
1120.44	0.12023	1120.44	0.73948	1120.44	0.53356
1120.92	0.11113	1120.92	0.74054	1120.92	0.53393
1121.4	0.10235	1121.4	0.74159	1121.4	0.53465
1121.88	0.09387	1121.88	0.74265	1121.88	0.53574
1122.37	0.08568	1122.37	0.74369	1122.37	0.53717
1122.85	0.07779	1122.85	0.74473	1122.85	0.53895
1123.33	0.07022	1123.33	0.74575	1123.33	0.54106
1123.81	0.06301	1123.81	0.74676	1123.81	0.5435
1124.3	0.05622	1124.3	0.74777	1124.3	0.54625
1124.78	0.04991	1124.78	0.74879	1124.78	0.5493
1125.26	0.04408	1125.26	0.74982	1125.26	0.55261
1125.74	0.03873	1125.74	0.75086	1125.74	0.55616
1126.22	0.03385	1126.22	0.75189	1126.22	0.55992
1126.71	0.02941	1126.71	0.75291	1126.71	0.56388
1127.19	0.02545	1127.19	0.75392	1127.19	0.56802
1127.67	0.02198	1127.67	0.75492	1127.67	0.57229
1128.15	0.01906	1128.15	0.75592	1128.15	0.57669
1128.63	0.0167	1128.63	0.75694	1128.63	0.58118
1129.12	0.01491	1129.12	0.75797	1129.12	0.58574
1129.6	0.01365	1129.6	0.75901	1129.6	0.59034
1130.08	0.01286	1130.08	0.76008	1130.08	0.59495
1130.56	0.01252	1130.56	0.76115	1130.56	0.59955
1131.05	0.01259	1131.05	0.76222	1131.05	0.60412
1131.53	0.01309	1131.53	0.76329	1131.53	0.60863
1132.01	0.01403	1132.01	0.76435	1132.01	0.61305
1132.49	0.01542	1132.49	0.7654	1132.49	0.61738
1132.97	0.01721	1132.97	0.76643	1132.97	0.62157
1133.46	0.01936	1133.46	0.76743	1133.46	0.62563
1133.94	0.0218	1133.94	0.76843	1133.94	0.62953
1134.42	0.02449	1134.42	0.76941	1134.42	0.63326
1134.9	0.02738	1134.9	0.77038	1134.9	0.63681
1135.38	0.03048	1135.38	0.77137	1135.38	0.64017
1135.87	0.03379	1135.87	0.77239	1135.87	0.64333
1136.35	0.0373	1136.35	0.77342	1136.35	0.64629
1136.83	0.041	1136.83	0.77447	1136.83	0.64903
1137.31	0.04484	1137.31	0.77554	1137.31	0.65153
1137.8	0.04879	1137.8	0.7766	1137.8	0.65379
1138.28	0.05282	1138.28	0.77764	1138.28	0.6558
1138.76	0.05695	1138.76	0.77868	1138.76	0.65754
1139.24	0.06121	1139.24	0.7797	1139.24	0.65901
1139.72	0.06564	1139.72	0.78071	1139.72	0.6602
1140.21	0.07025	1140.21	0.78172	1140.21	0.6611
1140.69	0.07504	1140.69	0.78272	1140.69	0.66171
1141.17	0.07998	1141.17	0.78373	1141.17	0.66202
1141.65	0.08502	1141.65	0.78473	1141.65	0.66202
1142.13	0.09015	1142.13	0.78573	1142.13	0.66173
1142.62	0.09536	1142.62	0.78673	1142.62	0.66112
1143.1	0.10064	1143.1	0.78773	1143.1	0.66021
1143.58	0.106	1143.58	0.78872	1143.58	0.659
1144.06	0.11144	1144.06	0.78972	1144.06	0.65749
1144.55	0.1169	1144.55	0.79072	1144.55	0.65569
1145.03	0.12232	1145.03	0.79173	1145.03	0.6536
1145.51	0.12765	1145.51	0.79273	1145.51	0.65124
1145.99	0.13284	1145.99	0.79375	1145.99	0.64861
1146.47	0.13788	1146.47	0.79477	1146.47	0.64574
1146.96	0.14276	1146.96	0.79581	1146.96	0.64264
1147.44	0.14749	1147.44	0.79686	1147.44	0.63932
1147.92	0.15207	1147.92	0.79791	1147.92	0.63581
1148.4	0.15646	1148.4	0.79896	1148.4	0.63212
1148.88	0.1606	1148.88	0.79999	1148.88	0.62829
1149.37	0.16444	1149.37	0.801	1149.37	0.62432
1149.85	0.16793	1149.85	0.80199	1149.85	0.62025
1150.33	0.17107	1150.33	0.80297	1150.33	0.6161
1150.81	0.17386	1150.81	0.80394	1150.81	0.61189
1151.3	0.1763	1151.3	0.80494	1151.3	0.60766
1151.78	0.17839	1151.78	0.80595	1151.78	0.60344
1152.26	0.18009	1152.26	0.80699	1152.26	0.59924
1152.74	0.18136	1152.74	0.80804	1152.74	0.59509
1153.22	0.18215	1153.22	0.80911	1153.22	0.59102
1153.7	0.18242	1153.7	0.81018	1153.7	0.58706
1154.19	0.18218	1154.19	0.81124	1154.19	0.58324
1154.67	0.18145	1154.67	0.81231	1154.67	0.57957
1155.15	0.18026	1155.15	0.81337	1155.15	0.57607
1155.63	0.17864	1155.63	0.81442	1155.63	0.57278
1156.12	0.17661	1156.12	0.81546	1156.12	0.56971
1156.6	0.17417	1156.6	0.81647	1156.6	0.56687
1157.08	0.17134	1157.08	0.81746	1157.08	0.56429
1157.56	0.16814	1157.56	0.81843	1157.56	0.56198
1158.04	0.16462	1158.04	0.81938	1158.04	0.55995
1158.53	0.16086	1158.53	0.82032	1158.53	0.55822
1159.01	0.15694	1159.01	0.82128	1159.01	0.5568
1159.49	0.15293	1159.49	0.82226	1159.49	0.55567
1159.97	0.14887	1159.97	0.82326	1159.97	0.55485
1160.45	0.14477	1160.45	0.82428	1160.45	0.55433
1160.94	0.14065	1160.94	0.8253	1160.94	0.5541
1161.42	0.13651	1161.42	0.82633	1161.42	0.55417
1161.9	0.13237	1161.9	0.82735	1161.9	0.55453
1162.38	0.12826	1162.38	0.82837	1162.38	0.55426
1162.87	0.1242	1162.87	0.82938	1162.87	0.55508
1163.35	0.12018	1163.35	0.8304	1163.35	0.55619
1163.83	0.11615	1163.83	0.83141	1163.83	0.55757
1164.31	0.11206	1164.31	0.83242	1164.31	0.55923
1164.79	0.10784	1164.79	0.83343	1164.79	0.56116
1165.28	0.10343	1165.28	0.83444	1165.28	0.56336
1165.76	0.09883	1165.76	0.83544	1165.76	0.56583
1166.24	0.09405	1166.24	0.83643	1166.24	0.56857
1166.72	0.08912	1166.72	0.83742	1166.72	0.57156
1167.2	0.08409	1167.2	0.83841	1167.2	0.57482
1167.69	0.07896	1167.69	0.83939	1167.69	0.57833
1168.17	0.07377	1168.17	0.84038	1168.17	0.58209
1168.65	0.06853	1168.65	0.84137	1168.65	0.58611
1169.13	0.06329	1169.13	0.84237	1169.13	0.59037
1169.62	0.05813	1169.62	0.84337	1169.62	0.59487
1170.1	0.05313	1170.1	0.84437	1170.1	0.59962
1170.58	0.04839	1170.58	0.84538	1170.58	0.60459
1171.06	0.04394	1171.06	0.84637	1171.06	0.60979
1171.54	0.03981	1171.54	0.84735	1171.54	0.61522
1172.03	0.03597	1172.03	0.84831	1172.03	0.62085
1172.51	0.03238	1172.51	0.84926	1172.51	0.62669
1172.99	0.02904	1172.99	0.85019	1172.99	0.63272
1173.47	0.02599	1173.47	0.85112	1173.47	0.63894
1173.95	0.02329	1173.95	0.85205	1173.95	0.64533
1174.44	0.02106	1174.44	0.85299	1174.44	0.65188
1174.92	0.0194	1174.92	0.85395	1174.92	0.65858
1175.4	0.0184	1175.4	0.85492	1175.4	0.66542
1175.88	0.01817	1175.88	0.8559	1175.88	0.67236
1176.37	0.01875	1176.37	0.85689	1176.37	0.67942
1176.85	0.02025	1176.85	0.85789	1176.85	0.68655
1177.33	0.02272	1177.33	0.8589	1177.33	0.69375
1177.81	0.02626	1177.81	0.85992	1177.81	0.701
1178.29	0.0309	1178.29	0.86095	1178.29	0.70828
1178.78	0.03661	1178.78	0.86198	1178.78	0.71557
1179.26	0.04332	1179.26	0.86301	1179.26	0.72285
1179.74	0.0509	1179.74	0.86401	1179.74	0.73011
1180.22	0.05918	1180.22	0.865	1180.22	0.73732
1180.7	0.06801	1180.7	0.86597	1180.7	0.74447
1181.19	0.07727	1181.19	0.86692	1181.19	0.75152
1181.67	0.08684	1181.67	0.86788	1181.67	0.75846
1182.15	0.09663	1182.15	0.86883	1182.15	0.76527
1182.63	0.10653	1182.63	0.8698	1182.63	0.77195
1183.11	0.11641	1183.11	0.87078	1183.11	0.77848
1183.6	0.12615	1183.6	0.87177	1183.6	0.78486
1184.08	0.13561	1184.08	0.87276	1184.08	0.79109
1184.56	0.1447	1184.56	0.87375	1184.56	0.79716
1185.04	0.15336	1185.04	0.87473	1185.04	0.80307
1185.53	0.16156	1185.53	0.87571	1185.53	0.80881
1186.01	0.16927	1186.01	0.87669	1186.01	0.8144
1186.49	0.17648	1186.49	0.87767	1186.49	0.81984
1186.97	0.18315	1186.97	0.87865	1186.97	0.82511
1187.45	0.18924	1187.45	0.87965	1187.45	0.83024
1187.94	0.19474	1187.94	0.88065	1187.94	0.83522
1188.42	0.19966	1188.42	0.88166	1188.42	0.84007
1188.9	0.20407	1188.9	0.88267	1188.9	0.84477
1189.38	0.20805	1189.38	0.88368	1189.38	0.84934
1189.86	0.21171	1189.86	0.88469	1189.86	0.85379
1190.35	0.21514	1190.35	0.88569	1190.35	0.85812
1190.83	0.21844	1190.83	0.88667	1190.83	0.86233
1191.31	0.22166	1191.31	0.88764	1191.31	0.86643
1191.79	0.22489	1191.79	0.88859	1191.79	0.87042
1192.28	0.22818	1192.28	0.88954	1192.28	0.87431
1192.76	0.23164	1192.76	0.8905	1192.76	0.8781
1193.24	0.23534	1193.24	0.89146	1193.24	0.88178
1193.72	0.23936	1193.72	0.89244	1193.72	0.88537
1194.2	0.24372	1194.2	0.89344	1194.2	0.88886
1194.68	0.24843	1194.68	0.89445	1194.68	0.89225
1195.17	0.25346	1195.17	0.89545	1195.17	0.89554
1195.65	0.25876	1195.65	0.89646	1195.65	0.89873
1196.13	0.2643	1196.13	0.89745	1196.13	0.90181
1196.61	0.27006	1196.61	0.89844	1196.61	0.90479
1197.1	0.27603	1197.1	0.89941	1197.1	0.90767
1197.58	0.28222	1197.58	0.90038	1197.58	0.91042
1198.06	0.28862	1198.06	0.90136	1198.06	0.91307
1198.54	0.29522	1198.54	0.90234	1198.54	0.91559
1199.02	0.30199	1199.02	0.90332	1199.02	0.91799
1199.51	0.30892	1199.51	0.90431	1199.51	0.92026
1199.99	0.31604	1199.99	0.90531	1199.99	0.9224
1200.47	0.32339	1200.47	0.90632	1200.47	0.92438
1200.95	0.33104	1200.95	0.90734	1200.95	0.92623
1201.43	0.33905	1201.43	0.90836	1201.43	0.92793
1201.92	0.3475	1201.92	0.90937	1201.92	0.92949
1202.4	0.35641	1202.4	0.91039	1202.4	0.93093
1202.88	0.3658	1202.88	0.91141	1202.88	0.93224
1203.36	0.37567	1203.36	0.91242	1203.36	0.93345
1203.85	0.38604	1203.85	0.91343	1203.85	0.93454
1204.33	0.39688	1204.33	0.91444	1204.33	0.93553
1204.81	0.40821	1204.81	0.91543	1204.81	0.93644
1205.29	0.41999	1205.29	0.91643	1205.29	0.93727
1205.77	0.43219	1205.77	0.91741	1205.77	0.93802
1206.26	0.44474	1206.26	0.91839	1206.26	0.93871
1206.74	0.45757	1206.74	0.91936	1206.74	0.93935
1207.22	0.47062	1207.22	0.92033	1207.22	0.93994
1207.7	0.48384	1207.7	0.92131	1207.7	0.9405
1208.18	0.49719	1208.18	0.92228	1208.18	0.94104
1208.67	0.51063	1208.67	0.92326	1208.67	0.94155
1209.15	0.52414	1209.15	0.92423	1209.15	0.94206
1209.63	0.53766	1209.63	0.9252	1209.63	0.94257
1210.11	0.55115	1210.11	0.92617	1210.11	0.94308
1210.6	0.56454	1210.6	0.92714	1210.6	0.9436
1211.08	0.5778	1211.08	0.92811	1211.08	0.94413
1211.56	0.59088	1211.56	0.92909	1211.56	0.94469
1212.04	0.60376	1212.04	0.93007	1212.04	0.94527
1212.52	0.61644	1212.52	0.93107	1212.52	0.9459
1213.01	0.6289	1213.01	0.93206	1213.01	0.94656
1213.49	0.64111	1213.49	0.93306	1213.49	0.94725
1213.97	0.65306	1213.97	0.93406	1213.97	0.94797
1214.45	0.66473	1214.45	0.93505	1214.45	0.94873
1214.93	0.67613	1214.93	0.93604	1214.93	0.94952
1215.42	0.68726	1215.42	0.93702	1215.42	0.95033
1215.9	0.69815	1215.9	0.93801	1215.9	0.95118
1216.38	0.70881	1216.38	0.93899	1216.38	0.95206
1216.86	0.71925	1216.86	0.93997	1216.86	0.95296
1217.35	0.72948	1217.35	0.94095	1217.35	0.95387
1217.83	0.73947	1217.83	0.94193	1217.83	0.9548
1218.31	0.74921	1218.31	0.94291	1218.31	0.95574
1218.79	0.75867	1218.79	0.9439	1218.79	0.95668
1219.27	0.76782	1219.27	0.94488	1219.27	0.95762
1219.76	0.77666	1219.76	0.94587	1219.76	0.95856
1220.24	0.78516	1220.24	0.94685	1220.24	0.95949
1220.72	0.79331	1220.72	0.94782	1220.72	0.9604
1221.2	0.80108	1221.2	0.94877	1221.2	0.9613
1221.68	0.80849	1221.68	0.94971	1221.68	0.96216
1222.17	0.81556	1222.17	0.95064	1222.17	0.96299
1222.65	0.82234	1222.65	0.95156	1222.65	0.96379
1223.13	0.82889	1223.13	0.9525	1223.13	0.96456
1223.61	0.83528	1223.61	0.95343	1223.61	0.96531
1224.09	0.84155	1224.09	0.95435	1224.09	0.96603
1224.58	0.84774	1224.58	0.95526	1224.58	0.96673
1225.06	0.85385	1225.06	0.95615	1225.06	0.96741
1225.54	0.85986	1225.54	0.957	1225.54	0.96806
1226.02	0.86575	1226.02	0.95781	1226.02	0.96868
1226.51	0.87147	1226.51	0.9586	1226.51	0.96927
1226.99	0.87698	1226.99	0.95937	1226.99	0.96984
1227.47	0.88223	1227.47	0.96011	1227.47	0.97038
1227.95	0.88717	1227.95	0.96083	1227.95	0.97088
1228.43	0.89178	1228.43	0.96154	1228.43	0.97136
1228.91	0.89604	1228.91	0.96222	1228.91	0.9718
1229.4	0.89994	1229.4	0.9629	1229.4	0.97222
1229.88	0.9035	1229.88	0.96357	1229.88	0.97261
1230.36	0.90674	1230.36	0.96425	1230.36	0.97297
1230.84	0.90971	1230.84	0.96494	1230.84	0.9733
1231.33	0.91242	1231.33	0.96564	1231.33	0.97362
1231.81	0.9149	1231.81	0.96636	1231.81	0.97391
1232.29	0.91715	1232.29	0.96707	1232.29	0.97418
1232.77	0.9192	1232.77	0.96776	1232.77	0.97443
1233.25	0.92106	1233.25	0.96842	1233.25	0.97467
1233.74	0.92274	1233.74	0.96904	1233.74	0.97488
1234.22	0.92429	1234.22	0.96962	1234.22	0.97507
1234.7	0.92572	1234.7	0.97018	1234.7	0.97525
1235.18	0.92706	1235.18	0.9707	1235.18	0.9754
1235.66	0.9283	1235.66	0.9712	1235.66	0.97554
1236.15	0.92945	1236.15	0.97167	1236.15	0.97566
1236.63	0.9305	1236.63	0.97211	1236.63	0.97577
1237.11	0.93144	1237.11	0.97252	1237.11	0.97586
1237.59	0.93229	1237.59	0.97289	1237.59	0.97593
1238.08	0.93306	1238.08	0.97323	1238.08	0.97599
1238.56	0.93376	1238.56	0.97355	1238.56	0.97604
1239.04	0.93442	1239.04	0.97384	1239.04	0.97608
1239.52	0.93505	1239.52	0.97411	1239.52	0.9761
1240	0.93565	1240	0.97435	1240	0.97612
1240.49	0.93622	1240.49	0.97455	1240.49	0.97613
1240.97	0.93678	1240.97	0.97472	1240.97	0.97612
1241.45	0.93734	1241.45	0.97486	1241.45	0.97611
1241.93	0.93793	1241.93	0.97499	1241.93	0.97608
1242.41	0.93855	1242.41	0.97512	1242.41	0.97604
1242.9	0.93923	1242.9	0.97525	1242.9	0.97599
1243.38	0.93997	1243.38	0.97541	1243.38	0.97592
1243.86	0.94077	1243.86	0.97558	1243.86	0.97585
1244.34	0.94162	1244.34	0.97578	1244.34	0.97576
1244.83	0.94254	1244.83	0.97601	1244.83	0.97567
1245.31	0.94354	1245.31	0.97627	1245.31	0.97557
1245.79	0.94461	1245.79	0.97656	1245.79	0.97545
1246.27	0.94577	1246.27	0.97689	1246.27	0.97534
1246.75	0.94702	1246.75	0.97727	1246.75	0.97521
1247.24	0.94832	1247.24	0.9777	1247.24	0.97509
1247.72	0.94966	1247.72	0.97818	1247.72	0.97496
1248.2	0.95101	1248.2	0.97871	1248.2	0.97482
1248.68	0.95235	1248.68	0.97929	1248.68	0.97469
1249.16	0.95366	1249.16	0.97992	1249.16	0.97457
1249.65	0.95495	1249.65	0.98059	1249.65	0.97444
1250.13	0.9562	1250.13	0.98131	1250.13	0.97433
1250.61	0.95743	1250.61	0.98205	1250.61	0.97422
1251.09	0.95862	1251.09	0.98282	1251.09	0.97413
1251.58	0.95975	1251.58	0.9836	1251.58	0.97405
1252.06	0.96083	1252.06	0.98438	1252.06	0.97398
1252.54	0.96184	1252.54	0.98516	1252.54	0.97393
1253.02	0.96278	1253.02	0.98592	1253.02	0.97391
1253.5	0.96367	1253.5	0.98667	1253.5	0.9739
1253.98	0.96451	1253.98	0.9874	1253.98	0.97392
1254.47	0.9653	1254.47	0.9881	1254.47	0.97394
1254.95	0.96603	1254.95	0.98875	1254.95	0.97399
1255.43	0.96669	1255.43	0.98937	1255.43	0.97407
1255.91	0.96728	1255.91	0.98994	1255.91	0.97419
1256.4	0.9678	1256.4	0.99046	1256.4	0.97433
1256.88	0.96826	1256.88	0.99096	1256.88	0.97451
1257.36	0.96868	1257.36	0.99145	1257.36	0.97472
1257.84	0.96909	1257.84	0.99192	1257.84	0.97497
1258.32	0.96948	1258.32	0.99238	1258.32	0.97525
1258.81	0.96986	1258.81	0.99283	1258.81	0.97555
1259.29	0.97022	1259.29	0.99324	1259.29	0.97589
1259.77	0.97054	1259.77	0.99361	1259.77	0.97625
1260.25	0.97082	1260.25	0.99392	1260.25	0.97664
1260.73	0.97106	1260.73	0.99419	1260.73	0.97705
1261.22	0.97129	1261.22	0.99443	1261.22	0.97749
1261.7	0.97151	1261.7	0.99464	1261.7	0.97794
1262.18	0.97172	1262.18	0.99485	1262.18	0.97841
1262.66	0.97193	1262.66	0.99507	1262.66	0.9789
1263.15	0.97212	1263.15	0.99528	1263.15	0.9794
1263.63	0.97229	1263.63	0.99551	1263.63	0.97991
1264.11	0.97244	1264.11	0.99574	1264.11	0.98044
1264.59	0.97259	1264.59	0.99598	1264.59	0.98098
1265.07	0.97274	1265.07	0.99622	1265.07	0.98153
1265.56	0.9729	1265.56	0.99647	1265.56	0.9821
1266.04	0.97307	1266.04	0.99671	1266.04	0.98267
1266.52	0.97324	1266.52	0.99693	1266.52	0.98326
1267	0.97337	1267	0.99714	1267	0.98385
1267.48	0.97347	1267.48	0.99733	1267.48	0.98446
1267.97	0.97353	1267.97	0.99749	1267.97	0.98507
1268.45	0.97356	1268.45	0.99765	1268.45	0.98569
1268.93	0.97358	1268.93	0.9978	1268.93	0.98631
1269.41	0.97358	1269.41	0.99796	1269.41	0.98695
1269.89	0.97359	1269.89	0.99812	1269.89	0.98759
1270.38	0.97359	1270.38	0.99827	1270.38	0.98823
1270.86	0.97356	1270.86	0.99842	1270.86	0.98888
1271.34	0.97349	1271.34	0.99854	1271.34	0.98952
1271.82	0.97337	1271.82	0.99866	1271.82	0.99017
1272.31	0.97323	1272.31	0.99877	1272.31	0.9908
1272.79	0.97306	1272.79	0.9989	1272.79	0.99141
1273.27	0.9729	1273.27	0.99904	1273.27	0.992
1273.75	0.97274	1273.75	0.9992	1273.75	0.99256
1274.23	0.97259	1274.23	0.99936	1274.23	0.99309
1274.72	0.97242	1274.72	0.99953	1274.72	0.99358
1275.2	0.97224	1275.2	0.99966	1275.2	0.99403
1275.68	0.97204	1275.68	0.99977	1275.68	0.99445
1276.16	0.97183	1276.16	0.99983	1276.16	0.99484
1276.64	0.97161	1276.64	0.99986	1276.64	0.99519
1277.13	0.9714	1277.13	0.99987	1277.13	0.99552
1277.61	0.97119	1277.61	0.99985	1277.61	0.99583
1278.09	0.97096	1278.09	0.99983	1278.09	0.99611
1278.57	0.97071	1278.57	0.99981	1278.57	0.99637
1279.06	0.97039	1279.06	0.99979	1279.06	0.99662
1279.54	0.97001	1279.54	0.99977	1279.54	0.99685
1280.02	0.96957	1280.02	0.99977	1280.02	0.99706
1280.5	0.96905	1280.5	0.99978	1280.5	0.99726
1280.98	0.96848	1280.98	0.99982	1280.98	0.99745
1281.47	0.96785	1281.47	0.99986	1281.47	0.99762
1281.95	0.96716	1281.95	0.99992	1281.95	0.99778
1282.43	0.96639	1282.43	0.99996	1282.43	0.99792
1282.91	0.96554	1282.91	0.99999	1282.91	0.99805
1283.39	0.96462	1283.39	1	1283.39	0.99817
1283.88	0.96364	1283.88	0.99999	1283.88	0.99829
1284.36	0.96262	1284.36	0.99998	1284.36	0.99839
1284.84	0.96158	1284.84	0.99997	1284.84	0.99849
1285.32	0.96053	1285.32	0.99996	1285.32	0.99859
1285.81	0.95948	1285.81	0.99996	1285.81	0.99867
1286.29	0.95845	1286.29	0.99997	1286.29	0.99874
1286.77	0.95744	1286.77	0.99997	1286.77	0.99878
1287.25	0.95648	1287.25	0.99997	1287.25	0.99877
1287.73	0.95559	1287.73	0.99998	1287.73	0.9987
1288.22	0.9548	1288.22	0.99998	1288.22	0.99855
1288.7	0.95414	1288.7	0.99998	1288.7	0.9983
1289.18	0.9536	1289.18	0.99998	1289.18	0.99793
1289.66	0.95316	1289.66	0.99997	1289.66	0.99745
1290.14	0.95281	1290.14	0.99995	1290.14	0.99684
1290.63	0.9525	1290.63	0.99991	1290.63	0.9961
1291.11	0.95222	1291.11	0.99986	1291.11	0.99525
1291.59	0.95196	1291.59	0.99978	1291.59	0.99429
1292.07	0.95172	1292.07	0.99971	1292.07	0.99324
1292.56	0.95152	1292.56	0.99963	1292.56	0.99211
1293.04	0.95134	1293.04	0.99956	1293.04	0.99092
1293.52	0.95121	1293.52	0.9995	1293.52	0.98969
1294	0.95112	1294	0.99945	1294	0.98842
1294.48	0.95109	1294.48	0.99941	1294.48	0.98715
1294.96	0.95113	1294.96	0.99939	1294.96	0.98588
1295.45	0.95127	1295.45	0.99937	1295.45	0.98461
1295.93	0.95156	1295.93	0.99935	1295.93	0.98337
1296.41	0.95203	1296.41	0.99934	1296.41	0.98216
1296.89	0.9527	1296.89	0.99934	1296.89	0.98098
1297.38	0.95358	1297.38	0.99933	1297.38	0.97983
1297.86	0.95467	1297.86	0.99932	1297.86	0.97872
1298.34	0.95596	1298.34	0.9993	1298.34	0.97765
1298.82	0.95744	1298.82	0.99928	1298.82	0.97662
1299.3	0.95909	1299.3	0.99926	1299.3	0.97563
1299.79	0.9609	1299.79	0.99923	1299.79	0.97468
1300.27	0.96283	1300.27	0.99921	1300.27	0.97378
1300.75	0.96483	1300.75	0.99917	1300.75	0.97294
1301.23	0.96685	1301.23	0.99912	1301.23	0.97214
1301.71	0.96884	1301.71	0.99905	1301.71	0.9714
1302.2	0.97074	1302.2	0.99898	1302.2	0.97072
1302.68	0.97254	1302.68	0.99889	1302.68	0.9701
1303.16	0.97423	1303.16	0.99881	1303.16	0.96953
1303.64	0.97582	1303.64	0.99873	1303.64	0.96901
1304.13	0.97731	1304.13	0.99867	1304.13	0.96855
1304.61	0.97871	1304.61	0.99862	1304.61	0.96814
1305.09	0.98001	1305.09	0.99856	1305.09	0.96777
1305.57	0.98119	1305.57	0.9985	1305.57	0.96746
1306.05	0.98224	1306.05	0.99843	1306.05	0.9672
1306.54	0.98316	1306.54	0.99834	1306.54	0.96699
1307.02	0.98395	1307.02	0.99826	1307.02	0.96683
1307.5	0.98464	1307.5	0.99818	1307.5	0.96672
1307.98	0.98524	1307.98	0.99812	1307.98	0.96665
1308.46	0.98577	1308.46	0.99807	1308.46	0.96664
1308.95	0.98621	1308.95	0.99803	1308.95	0.96666
1309.43	0.98657	1309.43	0.99799	1309.43	0.96673
1309.91	0.98685	1309.91	0.99794	1309.91	0.96683
1310.39	0.98705	1310.39	0.9979	1310.39	0.96697
1310.88	0.98719	1310.88	0.99785	1310.88	0.96713
1311.36	0.98728	1311.36	0.99781	1311.36	0.96733
1311.84	0.98735	1311.84	0.99777	1311.84	0.96754
1312.32	0.9874	1312.32	0.99773	1312.32	0.96777
1312.8	0.98743	1312.8	0.99769	1312.8	0.96802
1313.29	0.98742	1313.29	0.99764	1313.29	0.96829
1313.77	0.98739	1313.77	0.99758	1313.77	0.96858
1314.25	0.98732	1314.25	0.99752	1314.25	0.96889
1314.73	0.98722	1314.73	0.99746	1314.73	0.96923
1315.21	0.98709	1315.21	0.99741	1315.21	0.9696
1315.7	0.98693	1315.7	0.99737	1315.7	0.97
1316.18	0.98674	1316.18	0.99734	1316.18	0.97043
1316.66	0.98648	1316.66	0.99731	1316.66	0.97092
1317.14	0.98616	1317.14	0.99728	1317.14	0.97144
1317.62	0.98576	1317.62	0.99724	1317.62	0.97201
1318.11	0.9853	1318.11	0.9972	1318.11	0.97262
1318.59	0.9848	1318.59	0.99716	1318.59	0.97328
1319.07	0.98429	1319.07	0.99714	1319.07	0.97397
1319.55	0.98379	1319.55	0.99712	1319.55	0.9747
1320.04	0.9833	1320.04	0.99711	1320.04	0.97546
1320.52	0.98284	1320.52	0.99709	1320.52	0.97624
1321	0.98239	1321	0.99704	1321	0.97706
1321.48	0.98197	1321.48	0.99696	1321.48	0.97789
1321.96	0.98157	1321.96	0.99686	1321.96	0.97873
1322.45	0.98123	1322.45	0.99673	1322.45	0.97958
1322.93	0.98097	1322.93	0.9966	1322.93	0.98042
1323.41	0.9808	1323.41	0.99648	1323.41	0.98126
1323.89	0.98074	1323.89	0.99637	1323.89	0.98208
1324.38	0.98077	1324.38	0.99628	1324.38	0.98287
1324.86	0.98089	1324.86	0.99618	1324.86	0.98362
1325.34	0.98107	1325.34	0.99608	1325.34	0.98432
1325.82	0.98133	1325.82	0.99598	1325.82	0.98495
1326.3	0.98166	1326.3	0.99587	1326.3	0.98551
1326.79	0.98206	1326.79	0.99577	1326.79	0.98597
1327.27	0.98253	1327.27	0.99566	1327.27	0.98631
1327.75	0.98305	1327.75	0.99555	1327.75	0.98653
1328.23	0.9836	1328.23	0.99544	1328.23	0.98662
1328.71	0.98415	1328.71	0.99532	1328.71	0.98657
1329.2	0.98468	1329.2	0.99518	1329.2	0.98639
1329.68	0.98517	1329.68	0.99503	1329.68	0.98608
1330.16	0.98563	1330.16	0.99489	1330.16	0.98567
1330.64	0.98607	1330.64	0.99477	1330.64	0.98517
1331.12	0.98648	1331.12	0.99468	1331.12	0.9846
1331.61	0.98687	1331.61	0.99461	1331.61	0.98398
1332.09	0.98721	1332.09	0.99455	1332.09	0.98334
1332.57	0.98751	1332.57	0.99451	1332.57	0.98268
1333.05	0.98775	1333.05	0.99445	1333.05	0.98203
1333.54	0.98795	1333.54	0.99439	1333.54	0.98138
1334.02	0.98812	1334.02	0.99432	1334.02	0.98075
1334.5	0.98828	1334.5	0.99424	1334.5	0.98014
1334.98	0.98845	1334.98	0.99415	1334.98	0.97955
1335.46	0.9886	1335.46	0.99407	1335.46	0.97898
1335.94	0.98874	1335.94	0.99398	1335.94	0.97843
1336.43	0.98883	1336.43	0.99389	1336.43	0.97789
1336.91	0.98888	1336.91	0.99379	1336.91	0.97737
1337.39	0.98889	1337.39	0.99368	1337.39	0.97687
1337.87	0.98888	1337.87	0.99357	1337.87	0.97638
1338.36	0.98887	1338.36	0.99347	1338.36	0.9759
1338.84	0.98888	1338.84	0.99337	1338.84	0.97544
1339.32	0.98892	1339.32	0.99329	1339.32	0.97499
1339.8	0.98896	1339.8	0.9932	1339.8	0.97455
1340.28	0.98898	1340.28	0.9931	1340.28	0.97413
1340.77	0.98898	1340.77	0.99298	1340.77	0.97371
1341.25	0.98895	1341.25	0.99285	1341.25	0.97331
1341.73	0.98889	1341.73	0.99271	1341.73	0.97291
1342.21	0.98881	1342.21	0.99257	1342.21	0.97252
1342.69	0.98872	1342.69	0.99242	1342.69	0.97213
1343.18	0.98862	1343.18	0.99228	1343.18	0.97176
1343.66	0.98849	1343.66	0.99214	1343.66	0.97139
1344.14	0.98833	1344.14	0.992	1344.14	0.97103
1344.62	0.98813	1344.62	0.99185	1344.62	0.97068
1345.11	0.98791	1345.11	0.99169	1345.11	0.97034
1345.59	0.9877	1345.59	0.99154	1345.59	0.97
1346.07	0.9875	1346.07	0.9914	1346.07	0.96966
1346.55	0.98735	1346.55	0.99128	1346.55	0.96933
1347.03	0.98723	1347.03	0.99118	1347.03	0.96901
1347.52	0.98712	1347.52	0.9911	1347.52	0.96869
1348	0.987	1348	0.99102	1348	0.96837
1348.48	0.98685	1348.48	0.99093	1348.48	0.96806
1348.96	0.98667	1348.96	0.99084	1348.96	0.96776
1349.44	0.98648	1349.44	0.99073	1349.44	0.96746
1349.93	0.98628	1349.93	0.99062	1349.93	0.96717
1350.41	0.98609	1350.41	0.9905	1350.41	0.96688
1350.89	0.98592	1350.89	0.99038	1350.89	0.96659
1351.37	0.98575	1351.37	0.99025	1351.37	0.9663
1351.86	0.98558	1351.86	0.9901	1351.86	0.96601
1352.34	0.98539	1352.34	0.98994	1352.34	0.96573
1352.82	0.98519	1352.82	0.98978	1352.82	0.96545
1353.3	0.985	1353.3	0.98963	1353.3	0.96517
1353.78	0.98483	1353.78	0.9895	1353.78	0.96489
1354.27	0.98467	1354.27	0.98939	1354.27	0.96461
1354.75	0.98453	1354.75	0.9893	1354.75	0.96434
1355.23	0.98439	1355.23	0.98924	1355.23	0.96407
1355.71	0.98423	1355.71	0.98917	1355.71	0.96381
1356.19	0.98404	1356.19	0.98911	1356.19	0.96356
1356.68	0.98383	1356.68	0.98903	1356.68	0.96331
1357.16	0.98362	1357.16	0.98894	1357.16	0.96306
1357.64	0.98343	1357.64	0.98884	1357.64	0.96282
1358.12	0.98326	1358.12	0.98871	1358.12	0.96257
1358.61	0.98311	1358.61	0.98857	1358.61	0.96233
1359.09	0.98297	1359.09	0.98841	1359.09	0.96208
1359.57	0.9828	1359.57	0.98823	1359.57	0.96183
1360.05	0.98261	1360.05	0.98804	1360.05	0.96157
1360.53	0.9824	1360.53	0.98787	1360.53	0.96131
1361.02	0.98216	1361.02	0.98771	1361.02	0.96104
1361.5	0.98193	1361.5	0.98758	1361.5	0.96077
1361.98	0.98172	1361.98	0.98747	1361.98	0.96048
1362.46	0.98152	1362.46	0.98738	1362.46	0.96018
1362.94	0.98134	1362.94	0.98728	1362.94	0.95987
1363.43	0.98114	1363.43	0.98715	1363.43	0.95954
1363.91	0.98093	1363.91	0.98698	1363.91	0.95919
1364.39	0.98071	1364.39	0.98678	1364.39	0.95882
1364.87	0.9805	1364.87	0.98657	1364.87	0.95844
1365.35	0.9803	1365.35	0.98637	1365.35	0.95804
1365.84	0.98013	1365.84	0.98619	1365.84	0.95763
1366.32	0.97997	1366.32	0.98604	1366.32	0.95721
1366.8	0.97981	1366.8	0.98589	1366.8	0.95677
1367.28	0.97962	1367.28	0.98575	1367.28	0.95632
1367.77	0.9794	1367.77	0.9856	1367.77	0.95584
1368.25	0.97916	1368.25	0.98543	1368.25	0.95534
1368.73	0.97891	1368.73	0.98525	1368.73	0.95479
1369.21	0.97867	1369.21	0.98506	1369.21	0.95419
1369.69	0.97845	1369.69	0.98488	1369.69	0.95354
1370.18	0.97824	1370.18	0.9847	1370.18	0.95281
1370.66	0.978	1370.66	0.98452	1370.66	0.95202
1371.14	0.97771	1371.14	0.98436	1371.14	0.95114
1371.62	0.97737	1371.62	0.9842	1371.62	0.95019
1372.1	0.97697	1372.1	0.98404	1372.1	0.94917
1372.59	0.97655	1372.59	0.98389	1372.59	0.94809
1373.07	0.97615	1373.07	0.98374	1373.07	0.94695
1373.55	0.97579	1373.55	0.98359	1373.55	0.94577
1374.03	0.97549	1374.03	0.98342	1374.03	0.94455
1374.52	0.97524	1374.52	0.98322	1374.52	0.94332
1375	0.97501	1375	0.98299	1375	0.94208
1375.48	0.97479	1375.48	0.98272	1375.48	0.94083
1375.96	0.97456	1375.96	0.98244	1375.96	0.93959
1376.44	0.97431	1376.44	0.98217	1376.44	0.93835
1376.92	0.97405	1376.92	0.98191	1376.92	0.93713
1377.41	0.97377	1377.41	0.98168	1377.41	0.93591
1377.89	0.97348	1377.89	0.98146	1377.89	0.9347
1378.37	0.97317	1378.37	0.98127	1378.37	0.9335
1378.85	0.97282	1378.85	0.98107	1378.85	0.9323
1379.34	0.97246	1379.34	0.98087	1379.34	0.9311
1379.82	0.97208	1379.82	0.98066	1379.82	0.9299
1380.3	0.9717	1380.3	0.98047	1380.3	0.92869
1380.78	0.97134	1380.78	0.98029	1380.78	0.92746
1381.26	0.97099	1381.26	0.98013	1381.26	0.92619
1381.75	0.97065	1381.75	0.97998	1381.75	0.92489
1382.23	0.97029	1382.23	0.97982	1382.23	0.92354
1382.71	0.96988	1382.71	0.97966	1382.71	0.92214
1383.19	0.96943	1383.19	0.97946	1383.19	0.92068
1383.67	0.96895	1383.67	0.97925	1383.67	0.91917
1384.16	0.96845	1384.16	0.97902	1384.16	0.9176
1384.64	0.96795	1384.64	0.97879	1384.64	0.91598
1385.12	0.96745	1385.12	0.97858	1385.12	0.91432
1385.6	0.96696	1385.6	0.97837	1385.6	0.91261
1386.09	0.96643	1386.09	0.97816	1386.09	0.91087
1386.57	0.96586	1386.57	0.97794	1386.57	0.9091
1387.05	0.96524	1387.05	0.9777	1387.05	0.90733
1387.53	0.96459	1387.53	0.97744	1387.53	0.90556
1388.01	0.96393	1388.01	0.97716	1388.01	0.90379
1388.5	0.9633	1388.5	0.97687	1388.5	0.90205
1388.98	0.96271	1388.98	0.97659	1388.98	0.90034
1389.46	0.96215	1389.46	0.97631	1389.46	0.89867
1389.94	0.96161	1389.94	0.97601	1389.94	0.89705
1390.42	0.96107	1390.42	0.97571	1390.42	0.89549
1390.91	0.96051	1390.91	0.97539	1390.91	0.89398
1391.39	0.95993	1391.39	0.97507	1391.39	0.89255
1391.87	0.95934	1391.87	0.97476	1391.87	0.89119
1392.35	0.95874	1392.35	0.9745	1392.35	0.88991
1392.84	0.95812	1392.84	0.97428	1392.84	0.88872
1393.32	0.95748	1393.32	0.9741	1393.32	0.88762
1393.8	0.95679	1393.8	0.97395	1393.8	0.88661
1394.28	0.95604	1394.28	0.9738	1394.28	0.88571
1394.76	0.95524	1394.76	0.97362	1394.76	0.88489
1395.25	0.9544	1395.25	0.97341	1395.25	0.88415
1395.73	0.95356	1395.73	0.97317	1395.73	0.88346
1396.21	0.95273	1396.21	0.97292	1396.21	0.88277
1396.69	0.9519	1396.69	0.97266	1396.69	0.88204
1397.17	0.95106	1397.17	0.97243	1397.17	0.88122
1397.66	0.95015	1397.66	0.9722	1397.66	0.88024
1398.14	0.94914	1398.14	0.97199	1398.14	0.87907
1398.62	0.94801	1398.62	0.97176	1398.62	0.87767
1399.1	0.94677	1399.1	0.97152	1399.1	0.87604
1399.59	0.94544	1399.59	0.97125	1399.59	0.87419
1400.07	0.94406	1400.07	0.97097	1400.07	0.87215
1400.55	0.94263	1400.55	0.97066	1400.55	0.86997
1401.03	0.94117	1401.03	0.97035	1401.03	0.86766
1401.51	0.93965	1401.51	0.97004	1401.51	0.86528
1401.99	0.93808	1401.99	0.96974	1401.99	0.86284
1402.48	0.93646	1402.48	0.96944	1402.48	0.86038
1402.96	0.93485	1402.96	0.96916	1402.96	0.85792
1403.44	0.93331	1403.44	0.96888	1403.44	0.85547
1403.92	0.93192	1403.92	0.96862	1403.92	0.85305
1404.41	0.93072	1404.41	0.96835	1404.41	0.85055
1404.89	0.92973	1404.89	0.96807	1404.89	0.84821
1405.37	0.9289	1405.37	0.96776	1405.37	0.84604
1405.85	0.92817	1405.85	0.96739	1405.85	0.84403
1406.33	0.92746	1406.33	0.96698	1406.33	0.84217
1406.82	0.92672	1406.82	0.96654	1406.82	0.84046
1407.3	0.92589	1407.3	0.96607	1407.3	0.8389
1407.78	0.92494	1407.78	0.96559	1407.78	0.83746
1408.26	0.92385	1408.26	0.96511	1408.26	0.83612
1408.74	0.92256	1408.74	0.96462	1408.74	0.83489
1409.23	0.92105	1409.23	0.96409	1409.23	0.83374
1409.71	0.91928	1409.71	0.9635	1409.71	0.83266
1410.19	0.91722	1410.19	0.96283	1410.19	0.83163
1410.67	0.91488	1410.67	0.96206	1410.67	0.83066
1411.16	0.91227	1411.16	0.9612	1411.16	0.82974
1411.64	0.90941	1411.64	0.96025	1411.64	0.82886
1412.12	0.90628	1412.12	0.95922	1412.12	0.82802
1412.6	0.90287	1412.6	0.9581	1412.6	0.82723
1413.08	0.89912	1413.08	0.95688	1413.08	0.82648
1413.57	0.89498	1413.57	0.95555	1413.57	0.82578
1414.05	0.89042	1414.05	0.95408	1414.05	0.82514
1414.53	0.88544	1414.53	0.9525	1414.53	0.82455
1415.01	0.88003	1415.01	0.95081	1415.01	0.82403
1415.49	0.87422	1415.49	0.94903	1415.49	0.82355
1415.98	0.86793	1415.98	0.94719	1415.98	0.82313
1416.46	0.86106	1416.46	0.94532	1416.46	0.82275
1416.94	0.85339	1416.94	0.94342	1416.94	0.82239
1417.42	0.84465	1417.42	0.94152	1417.42	0.82206
1417.9	0.8346	1417.9	0.93965	1417.9	0.82174
1418.39	0.8231	1418.39	0.93787	1418.39	0.82142
1418.87	0.81022	1418.87	0.93626	1418.87	0.82109
1419.35	0.79624	1419.35	0.9349	1419.35	0.82075
1419.83	0.78153	1419.83	0.93387	1419.83	0.82039
1420.32	0.76639	1420.32	0.93321	1420.32	0.82
1420.8	0.75093	1420.8	0.93292	1420.8	0.81956
1421.28	0.73501	1421.28	0.933	1421.28	0.81909
1421.76	0.71835	1421.76	0.93343	1421.76	0.81857
1422.24	0.70061	1422.24	0.93418	1422.24	0.81801
1422.73	0.6816	1422.73	0.9352	1422.73	0.8174
1423.21	0.66136	1423.21	0.93643	1423.21	0.81677
1423.69	0.64025	1423.69	0.93777	1423.69	0.81611
1424.17	0.61893	1424.17	0.93913	1424.17	0.81543
1424.65	0.59826	1424.65	0.9404	1424.65	0.81476
1425.14	0.57906	1425.14	0.9415	1425.14	0.81409
1425.62	0.56205	1425.62	0.9424	1425.62	0.81344
1426.1	0.54783	1426.1	0.94311	1426.1	0.81281
1426.58	0.53688	1426.58	0.94366	1426.58	0.81221
1427.07	0.52972	1427.07	0.94409	1427.07	0.81163
1427.55	0.52687	1427.55	0.94442	1427.55	0.81107
1428.03	0.52874	1428.03	0.94465	1428.03	0.81052
1428.51	0.53552	1428.51	0.94479	1428.51	0.81
1428.99	0.54701	1428.99	0.94482	1428.99	0.80947
1429.48	0.56263	1429.48	0.94474	1429.48	0.80895
1429.96	0.5814	1429.96	0.94457	1429.96	0.80842
1430.44	0.60218	1430.44	0.94431	1430.44	0.80787
1430.92	0.62382	1430.92	0.94396	1430.92	0.80729
1431.4	0.64524	1431.4	0.94352	1431.4	0.80667
1431.89	0.66558	1431.89	0.94299	1431.89	0.806
1432.37	0.68424	1432.37	0.94234	1432.37	0.80528
1432.85	0.70093	1432.85	0.94158	1432.85	0.80449
1433.33	0.71572	1433.33	0.94073	1433.33	0.80362
1433.82	0.72901	1433.82	0.93983	1433.82	0.80265
1434.3	0.7415	1434.3	0.93891	1434.3	0.80157
1434.78	0.75399	1434.78	0.93799	1434.78	0.80035
1435.26	0.76721	1435.26	0.93708	1435.26	0.79898
1435.74	0.78158	1435.74	0.93616	1435.74	0.79742
1436.23	0.79698	1436.23	0.9352	1436.23	0.79566
1436.71	0.81277	1436.71	0.93415	1436.71	0.79367
1437.19	0.82798	1437.19	0.933	1437.19	0.79145
1437.67	0.84177	1437.67	0.93176	1437.67	0.78899
1438.15	0.85369	1438.15	0.93045	1438.15	0.78632
1438.64	0.86371	1438.64	0.9291	1438.64	0.78349
1439.12	0.87213	1439.12	0.92771	1439.12	0.78056
1439.6	0.87935	1439.6	0.92629	1439.6	0.7776
1440.08	0.88572	1440.08	0.92483	1440.08	0.77471
1440.57	0.89147	1440.57	0.9233	1440.57	0.77194
1441.05	0.89673	1441.05	0.92169	1441.05	0.76935
1441.53	0.90155	1441.53	0.92002	1441.53	0.76699
1442.01	0.90595	1442.01	0.91829	1442.01	0.76487
1442.49	0.90993	1442.49	0.91651	1442.49	0.76301
1442.97	0.91354	1442.97	0.91469	1442.97	0.76141
1443.46	0.91679	1443.46	0.91283	1443.46	0.76008
1443.94	0.91969	1443.94	0.91095	1443.94	0.75903
1444.42	0.92225	1444.42	0.90904	1444.42	0.75826
1444.9	0.92447	1444.9	0.90713	1444.9	0.75778
1445.39	0.92636	1445.39	0.90522	1445.39	0.75759
1445.87	0.92797	1445.87	0.90333	1445.87	0.75768
1446.35	0.92935	1446.35	0.90146	1446.35	0.75821
1446.83	0.93057	1446.83	0.89961	1446.83	0.75894
1447.31	0.93167	1447.31	0.89777	1447.31	0.75986
1447.8	0.93265	1447.8	0.89593	1447.8	0.76097
1448.28	0.9335	1448.28	0.89409	1448.28	0.76226
1448.76	0.9342	1448.76	0.89224	1448.76	0.76371
1449.24	0.93475	1449.24	0.8904	1449.24	0.76531
1449.72	0.93518	1449.72	0.88859	1449.72	0.76706
1450.21	0.93552	1450.21	0.88679	1450.21	0.76894
1450.69	0.93578	1450.69	0.88501	1450.69	0.77093
1451.17	0.93596	1451.17	0.88323	1451.17	0.77304
1451.65	0.93603	1451.65	0.88146	1451.65	0.77525
1452.13	0.93596	1452.13	0.87969	1452.13	0.77756
1452.62	0.93572	1452.62	0.87794	1452.62	0.77995
1453.1	0.9353	1453.1	0.87622	1453.1	0.78242
1453.58	0.93471	1453.58	0.87453	1453.58	0.78498
1454.06	0.93398	1454.06	0.8729	1454.06	0.78763
1454.55	0.9331	1454.55	0.8713	1454.55	0.79035
1455.03	0.93206	1455.03	0.8697	1455.03	0.79316
1455.51	0.93081	1455.51	0.86807	1455.51	0.79605
1455.99	0.92931	1455.99	0.86637	1455.99	0.79901
1456.47	0.92755	1456.47	0.86455	1456.47	0.80177
1456.96	0.92561	1456.96	0.8626	1456.96	0.80455
1457.44	0.92357	1457.44	0.86053	1457.44	0.80734
1457.92	0.92154	1457.92	0.85834	1457.92	0.81014
1458.4	0.91951	1458.4	0.85606	1458.4	0.81294
1458.88	0.91745	1458.88	0.85369	1458.88	0.81574
1459.37	0.91527	1459.37	0.85124	1459.37	0.81855
1459.85	0.91287	1459.85	0.84869	1459.85	0.82134
1460.33	0.91021	1460.33	0.84606	1460.33	0.82413
1460.81	0.90725	1460.81	0.84335	1460.81	0.82689
1461.3	0.90401	1461.3	0.84056	1461.3	0.82964
1461.78	0.90046	1461.78	0.83772	1461.78	0.83236
1462.26	0.89658	1462.26	0.83482	1462.26	0.83505
1462.74	0.89228	1462.74	0.8319	1462.74	0.83771
1463.22	0.88748	1463.22	0.82898	1463.22	0.84034
1463.71	0.88214	1463.71	0.82612	1463.71	0.84293
1464.19	0.87629	1464.19	0.8234	1464.19	0.84548
1464.67	0.87003	1464.67	0.8209	1464.67	0.84797
1465.15	0.86356	1465.15	0.81872	1465.15	0.85041
1465.63	0.85706	1465.63	0.81696	1465.63	0.85276
1466.12	0.85066	1466.12	0.81569	1466.12	0.85504
1466.6	0.84442	1466.6	0.81498	1466.6	0.85721
1467.08	0.83836	1467.08	0.81489	1467.08	0.85929
1467.56	0.83244	1467.56	0.81545	1467.56	0.86125
1468.05	0.82667	1468.05	0.81667	1468.05	0.8631
1468.53	0.82103	1468.53	0.81854	1468.53	0.86482
1469.01	0.8155	1469.01	0.82105	1469.01	0.86642
1469.49	0.81	1469.49	0.82418	1469.49	0.8679
1469.97	0.80441	1469.97	0.82794	1469.97	0.86924
1470.46	0.79858	1470.46	0.83237	1470.46	0.87045
1470.94	0.79241	1470.94	0.83748	1470.94	0.87154
1471.42	0.78591	1471.42	0.84326	1471.42	0.8725
1471.9	0.77936	1471.9	0.84957	1471.9	0.87334
1472.38	0.77322	1472.38	0.85619	1472.38	0.87406
1472.87	0.76812	1472.87	0.86283	1472.87	0.87467
1473.35	0.7647	1473.35	0.86923	1473.35	0.87515
1473.83	0.76341	1473.83	0.87523	1473.83	0.87551
1474.31	0.76449	1474.31	0.8808	1474.31	0.87575
1474.8	0.76801	1474.8	0.88598	1474.8	0.87587
1475.28	0.77384	1475.28	0.89086	1475.28	0.87586
1475.76	0.7817	1475.76	0.89547	1475.76	0.87572
1476.24	0.79114	1476.24	0.89983	1476.24	0.87546
1476.72	0.80163	1476.72	0.90389	1476.72	0.87507
1477.21	0.81255	1477.21	0.90761	1477.21	0.87455
1477.69	0.8233	1477.69	0.91096	1477.69	0.87391
1478.17	0.83349	1478.17	0.91398	1478.17	0.87315
1478.65	0.84284	1478.65	0.9167	1478.65	0.87229
1479.13	0.85126	1479.13	0.9192	1479.13	0.87133
1479.62	0.85874	1479.62	0.92152	1479.62	0.8703
1480.1	0.86531	1480.1	0.92369	1480.1	0.86919
1480.58	0.871	1480.58	0.9257	1480.58	0.86802
1481.06	0.87585	1481.06	0.92753	1481.06	0.8668
1481.55	0.87989	1481.55	0.92919	1481.55	0.86553
1482.03	0.88318	1482.03	0.93067	1482.03	0.86421
1482.51	0.88581	1482.51	0.93199	1482.51	0.86286
1482.99	0.8879	1482.99	0.93317	1482.99	0.86146
1483.47	0.88955	1483.47	0.93423	1483.47	0.86003
1483.95	0.89085	1483.95	0.93518	1483.95	0.85857
1484.44	0.89186	1484.44	0.93603	1484.44	0.85707
1484.92	0.89262	1484.92	0.93679	1484.92	0.85554
1485.4	0.89315	1485.4	0.93747	1485.4	0.85396
1485.88	0.89346	1485.88	0.93809	1485.88	0.85235
1486.37	0.89357	1486.37	0.93868	1486.37	0.85072
1486.85	0.8935	1486.85	0.93925	1486.85	0.84909
1487.33	0.89328	1487.33	0.9398	1487.33	0.84749
1487.81	0.89291	1487.81	0.94033	1487.81	0.84593
1488.29	0.89241	1488.29	0.94082	1488.29	0.84442
1488.78	0.89176	1488.78	0.94128	1488.78	0.84299
1489.26	0.89098	1489.26	0.9417	1489.26	0.84163
1489.74	0.89007	1489.74	0.94209	1489.74	0.84035
1490.22	0.8891	1490.22	0.94245	1490.22	0.83915
1490.7	0.8881	1490.7	0.94278	1490.7	0.83804
1491.19	0.88712	1491.19	0.94306	1491.19	0.83701
1491.67	0.88618	1491.67	0.94326	1491.67	0.83607
1492.15	0.88526	1492.15	0.94337	1492.15	0.83522
1492.63	0.88434	1492.63	0.9434	1492.63	0.83445
1493.12	0.88338	1493.12	0.94336	1493.12	0.83376
1493.6	0.88232	1493.6	0.94331	1493.6	0.83315
1494.08	0.88115	1494.08	0.94327	1494.08	0.83262
1494.56	0.87986	1494.56	0.94328	1494.56	0.83215
1495.04	0.87846	1495.04	0.94335	1495.04	0.83176
1495.53	0.87696	1495.53	0.94347	1495.53	0.83146
1496.01	0.87537	1496.01	0.94362	1496.01	0.83123
1496.49	0.87372	1496.49	0.94376	1496.49	0.83108
1496.97	0.87199	1496.97	0.94388	1496.97	0.83098
1497.45	0.87019	1497.45	0.94399	1497.45	0.83093
1497.94	0.86833	1497.94	0.94407	1497.94	0.83091
1498.42	0.86641	1498.42	0.94416	1498.42	0.8312
1498.9	0.86446	1498.9	0.94424	1498.9	0.83163
1499.38	0.86249	1499.38	0.94431	1499.38	0.83217
1499.87	0.86051	1499.87	0.94435	1499.87	0.83285
1500.35	0.85851	1500.35	0.94434	1500.35	0.83364
1500.83	0.85647	1500.83	0.94428	1500.83	0.83457
1501.31	0.85441	1501.31	0.94417	1501.31	0.83562
1501.79	0.85232	1501.79	0.94402	1501.79	0.83679
1502.28	0.85022	1502.28	0.94384	1502.28	0.83809
1502.76	0.8481	1502.76	0.94364	1502.76	0.83951
1503.24	0.84596	1503.24	0.94345	1503.24	0.84104
1503.72	0.84375	1503.72	0.94329	1503.72	0.84268
1504.2	0.84139	1504.2	0.94319	1504.2	0.8444
1504.69	0.83878	1504.69	0.94319	1504.69	0.8462
1505.17	0.83584	1505.17	0.94331	1505.17	0.84806
1505.65	0.83253	1505.65	0.94355	1505.65	0.84998
1506.13	0.82895	1506.13	0.94389	1506.13	0.85196
1506.62	0.82524	1506.62	0.94425	1506.62	0.85398
1507.1	0.82158	1507.1	0.94455	1507.1	0.85605
1507.58	0.8181	1507.58	0.94472	1507.58	0.85816
1508.06	0.81479	1508.06	0.94475	1508.06	0.86032
1508.54	0.81158	1508.54	0.94466	1508.54	0.86251
1509.03	0.80837	1509.03	0.94448	1509.03	0.86473
1509.51	0.80507	1509.51	0.94428	1509.51	0.86698
1509.99	0.80163	1509.99	0.94407	1509.99	0.86924
1510.47	0.79802	1510.47	0.94389	1510.47	0.8715
1510.95	0.79425	1510.95	0.94373	1510.95	0.87375
1511.44	0.79032	1511.44	0.94357	1511.44	0.87599
1511.92	0.78623	1511.92	0.94342	1511.92	0.8782
1512.4	0.78198	1512.4	0.94326	1512.4	0.88037
1512.88	0.77758	1512.88	0.9431	1512.88	0.88249
1513.36	0.773	1513.36	0.94294	1513.36	0.88455
1513.85	0.76827	1513.85	0.9428	1513.85	0.88653
1514.33	0.76334	1514.33	0.9427	1514.33	0.88842
1514.81	0.7582	1514.81	0.94262	1514.81	0.8902
1515.29	0.75278	1515.29	0.94257	1515.29	0.89186
1515.78	0.74705	1515.78	0.94252	1515.78	0.8934
1516.26	0.74104	1516.26	0.94245	1516.26	0.89481
1516.74	0.73481	1516.74	0.94233	1516.74	0.89609
1517.22	0.72852	1517.22	0.94216	1517.22	0.89723
1517.7	0.72229	1517.7	0.94195	1517.7	0.89824
1518.18	0.7162	1518.18	0.9417	1518.18	0.89913
1518.67	0.71024	1518.67	0.94146	1518.67	0.89988
1519.15	0.70427	1519.15	0.94125	1519.15	0.90052
1519.63	0.69809	1519.63	0.94111	1519.63	0.90103
1520.11	0.69156	1520.11	0.94104	1520.11	0.90144
1520.6	0.68464	1520.6	0.94103	1520.6	0.90174
1521.08	0.67747	1521.08	0.94105	1521.08	0.90195
1521.56	0.67039	1521.56	0.94105	1521.56	0.90206
1522.04	0.66376	1522.04	0.941	1522.04	0.90209
1522.52	0.6578	1522.52	0.94086	1522.52	0.90202
1523.01	0.65257	1523.01	0.94064	1523.01	0.90186
1523.49	0.64794	1523.49	0.94038	1523.49	0.90159
1523.97	0.64377	1523.97	0.94012	1523.97	0.90122
1524.45	0.63995	1524.45	0.93987	1524.45	0.90074
1524.93	0.63649	1524.93	0.93965	1524.93	0.90016
1525.42	0.6335	1525.42	0.93946	1525.42	0.89949
1525.9	0.63113	1525.9	0.93928	1525.9	0.89878
1526.38	0.62954	1526.38	0.93907	1526.38	0.89803
1526.86	0.62876	1526.86	0.93883	1526.86	0.89728
1527.35	0.62877	1527.35	0.93856	1527.35	0.89655
1527.83	0.62945	1527.83	0.93826	1527.83	0.89585
1528.31	0.63071	1528.31	0.93797	1528.31	0.89518
1528.79	0.63252	1528.79	0.93767	1528.79	0.89453
1529.27	0.63485	1529.27	0.9374	1529.27	0.8939
1529.76	0.63774	1529.76	0.93713	1529.76	0.89328
1530.24	0.6412	1530.24	0.93688	1530.24	0.89266
1530.72	0.64524	1530.72	0.93666	1530.72	0.89203
1531.2	0.64989	1531.2	0.93648	1531.2	0.8914
1531.68	0.65518	1531.68	0.93636	1531.68	0.89076
1532.17	0.66118	1532.17	0.93634	1532.17	0.89011
1532.65	0.66789	1532.65	0.93639	1532.65	0.88946
1533.13	0.67527	1533.13	0.93649	1533.13	0.8888
1533.61	0.68312	1533.61	0.93656	1533.61	0.88813
1534.1	0.69114	1534.1	0.93655	1534.1	0.88745
1534.58	0.69898	1534.58	0.93638	1534.58	0.88676
1535.06	0.70641	1535.06	0.93606	1535.06	0.88605
1535.54	0.71334	1535.54	0.9356	1535.54	0.88534
1536.02	0.71983	1536.02	0.93507	1536.02	0.88462
1536.51	0.72603	1536.51	0.93453	1536.51	0.88389
1536.99	0.73214	1536.99	0.93405	1536.99	0.88315
1537.47	0.7384	1537.47	0.93367	1537.47	0.88237
1537.95	0.74494	1537.95	0.93344	1537.95	0.88154
1538.43	0.75185	1538.43	0.93335	1538.43	0.88066
1538.92	0.75907	1538.92	0.93338	1538.92	0.87973
1539.4	0.76639	1539.4	0.93351	1539.4	0.87873
1539.88	0.77354	1539.88	0.93366	1539.88	0.87765
1540.36	0.78026	1540.36	0.93379	1540.36	0.87649
1540.85	0.78638	1540.85	0.93387	1540.85	0.87522
1541.33	0.79185	1541.33	0.93388	1541.33	0.87385
1541.81	0.79672	1541.81	0.93382	1541.81	0.87235
1542.29	0.80109	1542.29	0.93371	1542.29	0.87072
1542.77	0.8051	1542.77	0.93357	1542.77	0.86896
1543.26	0.80883	1543.26	0.93343	1543.26	0.86707
1543.74	0.81236	1543.74	0.9333	1543.74	0.86505
1544.22	0.81571	1544.22	0.93317	1544.22	0.86291
1544.7	0.81888	1544.7	0.93305	1544.7	0.86066
1545.18	0.82185	1545.18	0.9329	1545.18	0.8583
1545.67	0.82459	1545.67	0.93272	1545.67	0.85586
1546.15	0.8271	1546.15	0.93251	1546.15	0.85335
1546.63	0.82942	1546.63	0.93227	1546.63	0.85078
1547.11	0.83156	1547.11	0.93204	1547.11	0.84818
1547.59	0.83356	1547.59	0.93184	1547.59	0.84556
1548.08	0.83545	1548.08	0.93169	1548.08	0.84294
1548.56	0.83723	1548.56	0.9316	1548.56	0.84033
1549.04	0.83892	1549.04	0.93154	1549.04	0.83774
1549.52	0.8405	1549.52	0.93149	1549.52	0.83518
1550.01	0.84199	1550.01	0.9314	1550.01	0.83266
1550.49	0.84338	1550.49	0.93125	1550.49	0.83017
1550.97	0.8447	1550.97	0.93104	1550.97	0.82774
1551.45	0.84594	1551.45	0.93079	1551.45	0.82538
1551.93	0.8471	1551.93	0.93053	1551.93	0.82309
1552.42	0.84817	1552.42	0.93028	1552.42	0.82089
1552.9	0.84917	1552.9	0.93005	1552.9	0.81878
1553.38	0.85009	1553.38	0.92981	1553.38	0.81677
1553.86	0.85093	1553.86	0.92955	1553.86	0.81487
1554.34	0.85171	1554.34	0.92923	1554.34	0.81307
1554.83	0.85242	1554.83	0.92884	1554.83	0.81139
1555.31	0.85304	1555.31	0.92839	1555.31	0.80982
1555.79	0.85355	1555.79	0.92792	1555.79	0.80837
1556.27	0.85392	1556.27	0.92747	1556.27	0.80705
1556.76	0.85415	1556.76	0.92711	1556.76	0.80587
1557.24	0.85428	1557.24	0.92689	1557.24	0.80482
1557.72	0.85438	1557.72	0.92683	1557.72	0.80392
1558.2	0.85456	1558.2	0.92694	1558.2	0.80317
1558.68	0.85489	1558.68	0.92716	1558.68	0.80255
1559.16	0.85539	1559.16	0.92736	1559.16	0.80207
1559.65	0.85597	1559.65	0.92745	1559.65	0.80173
1560.13	0.85652	1560.13	0.92734	1560.13	0.80153
1560.61	0.85695	1560.61	0.92703	1560.61	0.80145
1561.09	0.85725	1561.09	0.92655	1561.09	0.8015
1561.58	0.85743	1561.58	0.92597	1561.58	0.80168
1562.06	0.85754	1562.06	0.92533	1562.06	0.80198
1562.54	0.8576	1562.54	0.92469	1562.54	0.8024
1563.02	0.85763	1563.02	0.92409	1563.02	0.80295
1563.5	0.85763	1563.5	0.92354	1563.5	0.80361
[truncated: 5,054 more rows]

## Sheet: Fig.3a
Omega (degrees)	With MTFA-Normalized Intensity (a.u.)	W/O MTFA-Normalized Intensity (a.u.)
-0.2	0.00106	0.00526
-0.199	0.000709614	0.00531
-0.198	0.000567691	0.0056
-0.197	0.000922498	0.00628
-0.196	0.00114	0.00696
-0.195	0.000922498	0.00731
-0.194	0.00106	0.00714
-0.193	0.000638653	0.00721
-0.192	0.00121	0.00727
-0.191	0.000780576	0.00745
-0.19	0.00049673	0.00798
-0.189	0.000354807	0.00832
-0.188	0.00049673	0.00811
-0.187	0.000709614	0.00897
-0.186	0.000638653	0.00903
-0.185	0.000780576	0.00797
-0.184	0.000212884	0.00934
-0.183	0.000922498	0.00788
-0.182	0.00106	0.01002
-0.181	0.000567691	0.00899
-0.18	0.000922498	0.00979
-0.179	0.00099346	0.01069
-0.178	0.000922498	0.01104
-0.177	0.000638653	0.01075
-0.176	0.00099346	0.01171
-0.175	0.000709614	0.01036
-0.174	0.00156	0.01127
-0.173	0.00135	0.01205
-0.172	0.00106	0.01089
-0.171	0.00099346	0.01193
-0.17	0.000851537	0.01307
-0.169	0.00128	0.01147
-0.168	0.000780576	0.01273
-0.167	0.000922498	0.01293
-0.166	0.000922498	0.01312
-0.165	0.000567691	0.01375
-0.164	0.000638653	0.01217
-0.163	0.00106	0.01445
-0.162	0.00049673	0.01342
-0.161	0.000638653	0.01433
-0.16	0.000780576	0.01476
-0.159	0.00128	0.01496
-0.158	0.000851537	0.01545
-0.157	0.000851537	0.01432
-0.156	0.000567691	0.01545
-0.155	0.000922498	0.01432
-0.154	0.000922498	0.01535
-0.153	0.000425769	0.01578
-0.152	0.000851537	0.01633
-0.151	0.000638653	0.01479
-0.15	0.000780576	0.01647
-0.149	0.000922498	0.01681
-0.148	0.00121	0.01695
-0.147	0.000567691	0.01832
-0.146	0.000354807	0.01804
-0.145	0.000780576	0.01783
-0.144	0.000922498	0.0185
-0.143	0.00128	0.01952
-0.142	0.00049673	0.01944
-0.141	0	0.02054
-0.14	0.000851537	0.02122
-0.139	0.000709614	0.02077
-0.138	0.00099346	0.02156
-0.137	0.00149	0.02133
-0.136	0.00099346	0.02187
-0.135	0.00106	0.02224
-0.134	0.000283846	0.02304
-0.133	0.00128	0.02292
-0.132	0.000922498	0.02326
-0.131	0.000638653	0.02393
-0.13	0.000567691	0.02387
-0.129	0.00114	0.02427
-0.128	0.00106	0.02572
-0.127	0.00121	0.02664
-0.126	0.000638653	0.02597
-0.125	0.00114	0.02634
-0.124	0.000922498	0.02859
-0.123	0.00114	0.02862
-0.122	0.000780576	0.02911
-0.121	0.00049673	0.02971
-0.12	0.000567691	0.03039
-0.119	0.000567691	0.03123
-0.118	0.00192	0.03243
-0.117	0.000922498	0.03141
-0.116	0.00106	0.03277
-0.115	0.00106	0.03267
-0.114	0.00142	0.03447
-0.113	0.00121	0.03514
-0.112	0.000851537	0.03612
-0.111	0.00128	0.03616
-0.11	0.000851537	0.03786
-0.109	0.00184	0.03718
-0.108	0.00121	0.03887
-0.107	0.000922498	0.03989
-0.106	0.000709614	0.04092
-0.105	0.000780576	0.04194
-0.104	0.00106	0.04295
-0.103	0.00135	0.04363
-0.102	0.000851537	0.04465
-0.101	0.00142	0.04563
-0.1	0.000780576	0.04668
-0.099	0.00142	0.04838
-0.098	0.00099346	0.04872
-0.097	0.00121	0.05043
-0.096	0.00114	0.05153
-0.095	0.00163	0.05212
-0.094	0.00121	0.05382
-0.093	0.00135	0.05517
-0.092	0.00177	0.05687
-0.091	0.00234	0.05789
-0.09	0.00099346	0.05993
-0.089	0.00177	0.06129
-0.088	0.00156	0.06264
-0.087	0.00163	0.06534
-0.086	0.00199	0.06604
-0.085	0.0017	0.06743
-0.084	0.00206	0.06978
-0.083	0.00192	0.07114
-0.082	0.00163	0.07351
-0.081	0.00184	0.07487
-0.08	0.00163	0.07657
-0.079	0.00241	0.07928
-0.078	0.00114	0.08074
-0.077	0.00177	0.08234
-0.076	0.00298	0.08404
-0.075	0.00277	0.08711
-0.074	0.00177	0.08982
-0.073	0.00263	0.09153
-0.072	0.00277	0.09524
-0.071	0.00319	0.09728
-0.07	0.00248	0.09836
-0.069	0.00326	0.1021
-0.068	0.00319	0.1054
-0.067	0.00433	0.1071
-0.066	0.00277	0.1092
-0.065	0.00341	0.11293
-0.064	0.00284	0.11528
-0.063	0.00305	0.11902
-0.062	0.00305	0.12731
-0.061	0.00348	0.12439
-0.06	0.00404	0.12716
-0.059	0.0049	0.13256
-0.058	0.00419	0.13522
-0.057	0.00404	0.13735
-0.056	0.0044	0.14227
-0.055	0.00532	0.14516
-0.054	0.00546	0.14598
-0.053	0.00703	0.15331
-0.052	0.00667	0.15874
-0.051	0.00582	0.16383
-0.05	0.00894	0.17029
-0.049	0.01128	0.17466
-0.048	0.01086	0.17946
-0.047	0.00958	0.18625
-0.046	0.01142	0.1902
-0.045	0.01164	0.19816
-0.044	0.01057	0.20866
-0.043	0.0137	0.21647
-0.042	0.01384	0.22292
-0.041	0.01249	0.22835
-0.04	0.01618	0.23854
-0.039	0.01675	0.24635
-0.038	0.02029	0.26061
-0.037	0.02491	0.27351
-0.036	0.02626	0.28302
-0.035	0.02867	0.29354
-0.034	0.03158	0.30917
-0.033	0.04052	0.32411
-0.032	0.04726	0.34109
-0.031	0.05372	0.35908
-0.03	0.05663	0.38693
-0.029	0.06976	0.39108
-0.028	0.07195	0.40561
-0.027	0.07877	0.42664
-0.026	0.08636	0.44432
-0.025	0.09324	0.46231
-0.024	0.10204	0.48472
-0.023	0.10637	0.50679
-0.022	0.11467	0.53396
-0.021	0.12347	0.55841
-0.02	0.13178	0.58421
-0.019	0.15023	0.61817
-0.018	0.1708	0.64737
-0.017	0.18606	0.66604
-0.016	0.20735	0.69525
-0.015	0.23126	0.71868
-0.014	0.25326	0.74856
-0.013	0.28285	0.78761
-0.012	0.31592	0.81183
-0.011	0.34189	0.84126
-0.01	0.35623	0.85993
-0.009	0.37482	0.89219
-0.008	0.42612	0.9118
-0.007	0.48672	0.92614
-0.006	0.53995	0.93973
-0.005	0.57486	0.96025
-0.004	0.65866	0.98078
-0.003	0.73218	0.98693
-0.002	0.81847	0.99068
-0.001	0.90774	0.99704
0	1	1
0.001	0.99	0.99735
0.002	0.93286	0.99137
0.003	0.8741	0.98842
0.004	0.81478	0.98267
0.005	0.74822	0.97264
0.006	0.7045	0.96474
0.007	0.65277	0.94968
0.008	0.60175	0.93446
0.009	0.48098	0.92392
0.01	0.39455	0.88302
0.011	0.36297	0.85959
0.012	0.32138	0.83344
0.013	0.28548	0.80221
0.014	0.23893	0.76689
0.015	0.21998	0.73497
0.016	0.19607	0.70272
0.017	0.16704	0.65993
0.018	0.15356	0.63071
0.019	0.14526	0.60357
0.02	0.11347	0.57436
0.021	0.09622	0.54346
0.022	0.06841	0.51902
0.023	0.04946	0.48812
0.024	0.03342	0.46367
0.025	0.02917	0.43886
0.026	0.02434	0.41812
0.027	0.02051	0.40289
0.028	0.02129	0.37978
0.029	0.01923	0.36181
0.03	0.01767	0.34822
0.031	0.0166	0.32886
0.032	0.01575	0.31597
0.033	0.01476	0.30203
0.034	0.01384	0.28947
0.035	0.01121	0.27996
0.036	0.01135	0.26537
0.037	0.01079	0.25314
0.038	0.0088	0.24465
0.039	0.00738	0.23514
0.04	0.00781	0.22597
0.041	0.00617	0.21647
0.042	0.00568	0.20443
0.043	0.00461	0.20051
0.044	0.00135	0.19236
0.045	0.00255	0.18597
0.046	0.00319	0.17811
0.047	0.00305	0.17642
0.048	0.00284	0.16995
0.049	0.00206	0.1584
0.05	0.00184	0.15263
0.051	0.00199	0.15161
0.052	0.00184	0.14652
0.053	0.00192	0.14143
0.054	0.00156	0.13872
0.055	0.00184	0.13431
0.056	0.00184	0.13022
0.057	0.00156	0.12683
0.058	0.00177	0.12478
0.059	0.000922498	0.12105
0.06	0.00106	0.11183
0.061	0.00099346	0.11461
0.062	0.00156	0.11153
0.063	0.00128	0.10849
0.064	0.00128	0.10577
0.065	0.00149	0.10204
0.066	0.000567691	0.09964
0.067	0.00156	0.09219
0.068	0.0017	0.09117
0.069	0.00049673	0.08846
0.07	0.000922498	0.08642
0.071	0.000709614	0.08263
0.072	0.00106	0.08065
0.073	0.000780576	0.07963
0.074	0.00128	0.07623
0.075	0.00135	0.07419
0.076	0.000922498	0.07216
0.077	0.000922498	0.07114
0.078	0.000638653	0.06842
0.079	0.00049673	0.06702
0.08	0.00106	0.06571
0.081	0.000709614	0.06403
0.082	0.000567691	0.06197
0.083	0.000638653	0.06024
0.084	0.00099346	0.05926
0.085	0.00099346	0.05722
0.086	0.00149	0.05654
0.087	0.000851537	0.05553
0.088	0.00106	0.05416
0.089	0.000567691	0.05247
0.09	0.00106	0.05144
0.091	0.000851537	0.04941
0.092	0.000709614	0.04873
0.093	0.000922498	0.04601
0.094	0.00142	0.04566
0.095	0.000638653	0.04295
0.096	0.00099346	0.04217
0.097	0.000638653	0.04183
0.098	0.000638653	0.04058
0.099	0.00099346	0.03821
0.1	0.000425769	0.03854
0.101	0.000922498	0.03752
0.102	0.00128	0.03684
0.103	0.00128	0.0348
0.104	0.000425769	0.03386
0.105	0.000709614	0.03385
0.106	0.000780576	0.03379
0.107	0.000780576	0.03377
0.108	0.00114	0.03251
0.109	0.000780576	0.03209
0.11	0.000283846	0.03175
0.111	0.000709614	0.03073
0.112	0.000638653	0.02937
0.113	0.000638653	0.02835
0.114	0.000922498	0.02803
0.115	0.00114	0.02733
0.116	0.000851537	0.02664
0.117	0.00106	0.02569
0.118	0.000922498	0.02631
0.119	0.00135	0.02516
0.12	0.000851537	0.02461
0.121	0.000425769	0.02427
0.122	0.000922498	0.02359
0.123	0.000709614	0.02224
0.124	0.000851537	0.02213
0.125	0.000638653	0.02156
0.126	0.000851537	0.02045
0.127	0.000425769	0.01986
0.128	0.00049673	0.02054
0.129	0.00128	0.01943
0.13	0.000709614	0.01912
0.131	0.000709614	0.01885
0.132	0.00121	0.01854
0.133	0.000425769	0.01797
0.134	0.00099346	0.01762
0.135	0.00128	0.01714
0.136	0.00049673	0.01707
0.137	0.000780576	0.01608
0.138	0.000638653	0.01601
0.139	0.000638653	0.01573
0.14	0.000567691	0.01511
0.141	0.00106	0.01477
0.142	0.000425769	0.01454
0.143	0.000851537	0.01423
0.144	0.000567691	0.01416
0.145	0.000922498	0.01392
0.146	0.000354807	0.01345
0.147	0.000851537	0.01307
0.148	0.000638653	0.01276
0.149	0.000354807	0.01231
0.15	0.000638653	0.01183
0.151	0.000638653	0.01144
0.152	0.000354807	0.01095
0.153	0.000567691	0.01036
0.154	0.00099346	0.01003
0.155	0.000354807	0.00988
0.156	0.000567691	0.00915
0.157	0.00049673	0.00864
0.158	0.000780576	0.00823
0.159	0.000567691	0.00806
0.16	0.000638653	0.0081
0.161	0.000425769	0.00791
0.162	0.000780576	0.00777
0.163	0.000709614	0.00769
0.164	0.00114	0.00764
0.165	0.000354807	0.00774
0.166	0.000780576	0.00758
0.167	0.000851537	0.00743
0.168	0.000354807	0.00739
0.169	0.000567691	0.00731
0.17	0.000283846	0.00732
0.171	0.000567691	0.00731
0.172	0.00114	0.00729
0.173	0.000283846	0.00695
0.174	0.000567691	0.00674
0.175	0.000425769	0.00662
0.176	0.000638653	0.00614
0.177	0.000567691	0.00593
0.178	0.000638653	0.00515
0.179	0.00099346	0.00492
0.18	0.000709614	0.00485
0.181	0.00121	0.00466
0.182	0.000567691	0.00458
0.183	0.000425769	0.00432
0.184	0.000425769	0.00415
0.185	0.000851537	0.00394
0.186	0.000922498	0.00361
0.187	0.000709614	0.00323
0.188	0.000425769	0.00289
0.189	0.000780576	0.00297
0.19	0.000922498	0.00288
0.191	0.000922498	0.00265
0.192	0.000425769	0.00286
0.193	0.000638653	0.00271
0.194	0.000780576	0.00284
0.195	0.00049673	0.00266
0.196	0.000567691	0.00243
0.197	0.000354807	0.00191
0.198	0.000567691	0.00187
0.199	0.000425769	0.00194
0.2	0.000425769	0.00172

## Sheet: Fig.3b
Wavelength(nm)	W/O MTFA	Wavelength(nm)	With MTFA					Position 1	Position 2	Position 3	Position 4	Position 5
300.5	5.91764	300.5	14.5915				PLQY (W/O MTFA)	5.8	6.4	4.9	5.7	6.1
302.5	5.93902	302.5	14.3385				PLQY (With MTFA)	9.3	9.9	9.1	8.9	9.2
304.5	6.02225	304.5	14.1123
306.5	6.11285	306.5	13.9129
308.5	6.21082	308.5	13.7403
310.5	6.31616	310.5	13.5945
312.5	6.42887	312.5	13.4756
314.5	6.54895	314.5	13.3834
316.5	6.6764	316.5	13.3181
318.5	6.81122	318.5	13.0261
320.5	6.95341	320.5	13.5927
322.5	7.10297	322.5	13.9866
324.5	7.32167	324.5	14.0438
326.5	7.36188	326.5	14.1468
328.5	7.16116	328.5	14.1151
330.5	7.32527	330.5	14.0755
332.5	7.32331	332.5	13.8699
334.5	7.60314	334.5	14.1559
336.5	7.7728	336.5	13.3083
338.5	7.89376	338.5	13.6682
340.5	8.3269	340.5	13.4204
342.5	8.03138	342.5	13.6084
344.5	8.10722	344.5	13.1265
346.5	8.12259	346.5	13.118
348.5	7.88199	348.5	13.2135
350.5	7.52828	350.5	13.6849
352.5	7.14515	352.5	12.8738
354.5	7.23308	354.5	12.931
356.5	6.67048	356.5	13.052
358.5	6.52926	358.5	12.5312
360.5	7.10396	360.5	12.6525
362.5	6.83491	362.5	12.1546
364.5	6.99706	364.5	11.4446
366.5	6.86303	366.5	11.2429
368.5	7.15593	368.5	11.6979
370.5	7.23864	370.5	11.4616
372.5	7.17326	372.5	10.9663
374.5	7.61818	374.5	11.933
376.5	8.47368	376.5	11.3678
378.5	8.44753	378.5	12.2161
380.5	8.63648	380.5	12.1514
382.5	8.729	382.5	12.7944
384.5	8.80876	384.5	13.3844
386.5	8.68323	386.5	14.2625
388.5	8.11572	388.5	14.9049
390.5	8.05002	390.5	15.6538
392.5	8.13992	392.5	16.1154
394.5	8.53678	394.5	17.5802
396.5	8.2831	396.5	18.4966
398.5	9.01896	398.5	19.4528
400.5	9.66885	400.5	20.3475
402.5	9.50441	402.5	20.729
404.5	9.60902	404.5	21.2079
406.5	10.1	406.5	21.8114
408.5	11.3642	408.5	22.6561
410.5	11.9212	410.5	22.2916
412.5	12.6067	412.5	22.0059
414.5	13.5355	414.5	21.6025
416.5	13.3651	416.5	20.4315
418.5	12.1504	418.5	20.1706
420.5	11.8486	420.5	20.0013
422.5	11.0791	422.5	22.1805
424.5	10.8637	424.5	25.5861
426.5	11.1687	426.5	29.4256
428.5	14.1147	428.5	35.1353
430.5	17.9264	430.5	39.8062
432.5	23.6198	432.5	45.4168
434.5	29.1906	434.5	50.9964
436.5	35.2396	436.5	55.7672
438.5	41.0268	438.5	61.3465
440.5	46.8189	440.5	65.052
442.5	51.7388	442.5	68.0049
444.5	56.4207	444.5	70.6326
446.5	59.7506	446.5	72.6568
448.5	63.3292	448.5	72.9307
450.5	65.7345	450.5	71.9595
452.5	66.3982	452.5	69.6685
454.5	65.1105	454.5	67.4779
456.5	62.0239	456.5	67.0683
458.5	58.7728	458.5	67.1523
460.5	56.1671	460.5	66.8114
462.5	52.9984	462.5	68.4747
464.5	49.882	464.5	71.5505
466.5	48.6074	466.5	75.4027
468.5	49.9843	468.5	78.7156
470.5	51.4845	470.5	80.9127
472.5	53.3697	472.5	85.7238
474.5	53.8555	474.5	92.1291
476.5	55.0605	476.5	97.0412
478.5	53.8075	478.5	104.219
480.5	56.2475	480.5	108.183
482.5	58.5378	482.5	112.636
484.5	60.6038	484.5	120.837
486.5	64.4645	486.5	136.719
488.5	69.6218	488.5	154.588
490.5	81.2651	490.5	170.29
492.5	89.0454	492.5	200.969
494.5	99.778	494.5	245.254
496.5	122.02	496.5	308.445
498.5	143.621	498.5	429.696
500.5	173.592	500.5	639.876
502.5	231.727	502.5	988.279
504.5	296.673	504.5	1568.27
506.5	419.113	506.5	2539.17
508.5	616.738	508.5	4023.47
510.5	949.487	510.5	6165.52
512.5	1424.39	512.5	9184.23
514.5	2125.39	514.5	13032.4
516.5	3148.34	516.5	17664.7
518.5	4540.04	518.5	22883.1
520.5	6323.18	520.5	28477.3
522.5	8397.13	522.5	34266.7
524.5	10721.5	524.5	40264.6
526.5	13201.4	526.5	46429.7
528.5	15879.8	528.5	52636.5
530.5	18650.4	530.5	58769.9
532.5	21416.9	532.5	64506.2
534.5	24072.8	534.5	69425.4
536.5	26475.8	536.5	73214.5
538.5	28479.9	538.5	75633.4
540.5	29927.9	540.5	76511.9
542.5	30738.9	542.5	75809.5
544.5	30830.9	544.5	73641.3
546.5	30254.4	546.5	70208.4
548.5	29035	548.5	65761.4
550.5	27275.3	550.5	60540.8
552.5	25054.9	552.5	54799.4
554.5	22579.9	554.5	48593
556.5	19969.3	556.5	42115.6
558.5	17295.9	558.5	35477.3
560.5	14645.1	560.5	28953.3
562.5	12041.6	562.5	22880.1
564.5	9627	564.5	17627
566.5	7471.91	566.5	13325.5
568.5	5718.81	568.5	9995.63
570.5	4306.35	570.5	7580.82
572.5	3240.5	572.5	5817.31
574.5	2467	574.5	4522.41
576.5	1923.79	576.5	3585.15
578.5	1536.3	578.5	2894.42
580.5	1231.54	580.5	2361.07
582.5	1007.97	582.5	1928.6
584.5	826.43	584.5	1585.65
586.5	693.264	586.5	1320.9
588.5	590.838	588.5	1131.65
590.5	514.257	590.5	968.707
592.5	447.89	592.5	841.957
594.5	407.901	594.5	744.384
596.5	365.93	596.5	663.292
598.5	328.119	598.5	582.008
600.5	306.318	600.5	521.088
602.5	281.092	602.5	477.081
604.5	266.016	604.5	434.042
606.5	246.617	606.5	397.177
608.5	235.593	608.5	364.528
610.5	227.681	610.5	338.567
612.5	218.234	612.5	315.345
614.5	207.211	614.5	297.973
616.5	200.244	616.5	280.558
618.5	189.35	618.5	270.71
620.5	180.811	620.5	266.503
622.5	171.557	622.5	258.675
624.5	165.301	624.5	255.446
626.5	161.089	626.5	252.922
628.5	160.068	628.5	251.336
630.5	159.846	630.5	255.553
632.5	159.036	632.5	255.349
634.5	159.675	634.5	257.161
636.5	160.278	636.5	258.728
638.5	161.267	638.5	260.645
640.5	165.107	640.5	264.465
642.5	167.168	642.5	267.949
644.5	169.311	644.5	266.102
646.5	169.507	646.5	268.205
648.5	172.159	648.5	266.32
650.5	174.102	650.5	262.159
652.5	176.411	652.5	255.571
654.5	177.148	654.5	250.873
656.5	176.347	656.5	245.992
658.5	174.018	658.5	241.981
660.5	172.55	660.5	242.904
662.5	170.994	662.5	234.688
664.5	169.622	664.5	232.109
666.5	167.145	666.5	229.723
668.5	167.068	668.5	229.029
670.5	165.533	670.5	227.876
672.5	163.958	672.5	225.895
674.5	161.512	674.5	224.795
676.5	161.947	676.5	222.898
678.5	158.804	678.5	222.351
680.5	157.811	680.5	221.112
682.5	156.345	682.5	218.487
684.5	154.289	684.5	213.318
686.5	151.648	686.5	210.893
688.5	150.596	688.5	207.515
690.5	148.565	690.5	202.071
692.5	146.17	692.5	195.795
694.5	144.908	694.5	193.53
696.5	142.723	696.5	189.235
698.5	139.687	698.5	184.05
700.5	138.206	700.5	182.378
702.5	135.702	702.5	177.433
704.5	133.399	704.5	177.932
706.5	131.818	706.5	176.606
708.5	129.427	708.5	173.626
710.5	128.011	710.5	169.493
712.5	127.166	712.5	166.987
714.5	126.028	714.5	162.845
716.5	125.222	716.5	159.097
718.5	121.506	718.5	155.939
720.5	120.004	720.5	153.488
722.5	119.375	722.5	149.27
724.5	117.157	724.5	147.51
726.5	114.272	726.5	145.198
728.5	114.915	728.5	140.727
730.5	113.772	730.5	135.269
732.5	111.533	732.5	130.91
734.5	110.315	734.5	126.652
736.5	106.779	736.5	120.777
738.5	102.336	738.5	117.271
740.5	99.9735	740.5	115.931
742.5	96.05	742.5	113.542
744.5	93.1733	744.5	110.253
746.5	88.5698	746.5	105.889
748.5	86.5927	748.5	101.878
750.5	85.002	750.5	98.3295
752.5	81.4397	752.5	96.6927
754.5	77.7146	754.5	94.5149
756.5	74.9117	756.5	93.0079
758.5	71.5384	758.5	89.8297
760.5	69.6767	760.5	86.5897
762.5	68.7427	762.5	84.2717
764.5	67.2207	764.5	82.2197
766.5	65.8081	766.5	79.3311
768.5	65.4645	768.5	76.9964
770.5	63.4309	770.5	74.8895
772.5	61.3148	772.5	72.5345
774.5	58.3174	774.5	68.745
776.5	56.999	776.5	67.3956
778.5	55.3733	778.5	65.3952
780.5	53.3972	780.5	63.542
782.5	51.1595	782.5	61.8361
784.5	49.4201	784.5	60.2775
786.5	47.7161	786.5	58.8661
788.5	46.0476	788.5	57.602
790.5	44.4146	790.5	56.4851
792.5	42.817	792.5	55.5155
794.5	41.2548	794.5	54.6932
796.5	39.7282	796.5	54.0181
798.5	38.2369	798.5	53.6608
800.5	36.7811	800.5	53.1028

## Sheet: Fig.3c
	With MTFA			W/O MTFA
Decay time (ns)	58.9 nJ/cm2	84.2 nJ/cm2	114.1 nJ/cm2	58.9 nJ/cm2	84.2 nJ/cm2	114.1 nJ/cm2
0	1	1	1	1	1	1
2	0.8841	0.895	0.864	0.8254	0.8576	0.8581
4	0.8263	0.8388	0.8146	0.7452	0.787	0.7451
6	0.7892	0.7886	0.7838	0.6752	0.7363	0.7076
8	0.7745	0.7633	0.7333	0.6272	0.7103	0.6738
10	0.7284	0.7095	0.6994	0.5906	0.6967	0.6603
12	0.7266	0.7073	0.6829	0.5613	0.6602	0.6351
14	0.6934	0.6702	0.6369	0.5173	0.6406	0.5983
16	0.6748	0.6519	0.6202	0.4852	0.6268	0.584
18	0.6501	0.6333	0.5965	0.4458	0.6128	0.5605
20	0.653	0.6164	0.5733	0.4415	0.6055	0.5365
22	0.6254	0.5886	0.5503	0.4039	0.5716	0.5274
24	0.6091	0.597	0.5408	0.3956	0.5761	0.521
26	0.5849	0.5651	0.5283	0.376	0.562	0.4945
28	0.5688	0.5504	0.5035	0.349	0.5358	0.4897
30	0.5692	0.54	0.4831	0.3433	0.5089	0.4629
32	0.5553	0.5333	0.4721	0.3117	0.4947	0.4621
34	0.5428	0.5137	0.4657	0.3029	0.4941	0.447
36	0.5392	0.5074	0.455	0.2913	0.4865	0.4309
38	0.5075	0.4948	0.4374	0.2844	0.4824	0.4176
40	0.5032	0.4873	0.4156	0.2763	0.4674	0.4131
42	0.4981	0.4692	0.4121	0.2569	0.4672	0.4032
44	0.4847	0.476	0.4078	0.2543	0.4458	0.3837
46	0.4693	0.4668	0.3907	0.2465	0.4299	0.3696
48	0.4553	0.448	0.3688	0.2318	0.4276	0.3734
50	0.4594	0.4459	0.3815	0.2277	0.4328	0.3758
52	0.4492	0.4353	0.3659	0.2218	0.4208	0.3695
54	0.4503	0.4162	0.357	0.2076	0.4061	0.346
56	0.4442	0.4213	0.3423	0.2006	0.403	0.3454
58	0.4292	0.4045	0.3419	0.1947	0.3908	0.3367
60	0.4205	0.4009	0.33	0.1981	0.3866	0.3338
62	0.4115	0.3947	0.3239	0.1789	0.3781	0.3177
64	0.4058	0.3841	0.3162	0.183	0.3667	0.3147
66	0.3989	0.3788	0.3139	0.176	0.3584	0.3111
68	0.3996	0.3664	0.3118	0.1721	0.363	0.2951
70	0.3924	0.3636	0.3004	0.1659	0.3472	0.305
72	0.3841	0.367	0.2922	0.1611	0.3437	0.293
74	0.3815	0.3525	0.2974	0.1536	0.3383	0.2736
76	0.3783	0.3478	0.2844	0.1508	0.3374	0.2683
78	0.3611	0.3391	0.2697	0.1417	0.3285	0.2876
80	0.3576	0.3333	0.267	0.143	0.3217	0.2656
82	0.3553	0.3252	0.2711	0.1349	0.318	0.2759
84	0.3396	0.3349	0.2683	0.1302	0.3193	0.261
86	0.3467	0.3226	0.241	0.1287	0.3052	0.2507
88	0.3356	0.3119	0.2541	0.1293	0.3059	0.2553
90	0.3309	0.3125	0.2425	0.1219	0.3112	0.2485
92	0.3423	0.3011	0.2352	0.1106	0.2957	0.2388
94	0.3231	0.2975	0.2328	0.1161	0.2951	0.2317
96	0.3155	0.3074	0.2334	0.1114	0.2918	0.229
98	0.3142	0.2882	0.2229	0.1133	0.2917	0.2312
100	0.3148	0.2869	0.2195	0.1032	0.2857	0.227
102	0.302	0.2851	0.2149	0.1109	0.2862	0.2298
104	0.3138	0.275	0.2114	0.1002	0.2792	0.2216
106	0.3016	0.2676	0.2143	0.0974	0.2791	0.215
108	0.2936	0.2784	0.198	0.099	0.2707	0.2068
110	0.2944	0.2676	0.2074	0.0864	0.2695	0.2079
112	0.284	0.2645	0.1942	0.0866	0.2689	0.2011
114	0.2793	0.2632	0.2035	0.0891	0.2619	0.1996
116	0.2808	0.2614	0.188	0.0854	0.2539	0.1929
118	0.2688	0.253	0.1902	0.0849	0.2504	0.1984
120	0.2711	0.2534	0.1858	0.081	0.2405	0.1991
122	0.278	0.246	0.1877	0.0787	0.2416	0.1849
124	0.2654	0.244	0.1795	0.0799	0.2408	0.1879
126	0.2745	0.2424	0.1756	0.0737	0.2368	0.193
128	0.2672	0.2459	0.1736	0.0769	0.2335	0.1822
130	0.2593	0.2374	0.1725	0.0754	0.2326	0.1762
132	0.2612	0.2318	0.1706	0.0704	0.2318	0.1781
134	0.2538	0.226	0.1644	0.0702	0.2279	0.1756
136	0.254	0.2257	0.1757	0.0637	0.2175	0.1684
138	0.2415	0.2189	0.1551	0.0741	0.2197	0.1644
140	0.2494	0.219	0.1602	0.0649	0.215	0.1686
142	0.2355	0.2161	0.1626	0.069	0.2272	0.1707
144	0.2408	0.214	0.1502	0.0594	0.2103	0.1598
146	0.2352	0.2143	0.1547	0.0599	0.2095	0.1647
148	0.2324	0.202	0.1468	0.0575	0.2084	0.1643
150	0.2242	0.2124	0.1466	0.0564	0.2065	0.1572
152	0.2389	0.2039	0.1432	0.0558	0.2079	0.1527
154	0.2298	0.1944	0.1364	0.0574	0.2048	0.1606
156	0.2194	0.1929	0.1423	0.056	0.1896	0.1522
158	0.221	0.1974	0.1448	0.0507	0.2006	0.1426
160	0.2176	0.1938	0.1325	0.0516	0.1991	0.1429
162	0.2148	0.1967	0.1345	0.0456	0.1923	0.141
164	0.2112	0.1882	0.1313	0.0472	0.1971	0.1411
166	0.2152	0.1898	0.1309	0.0498	0.1882	0.1402
168	0.2081	0.1891	0.138	0.0521	0.1937	0.1424
170	0.2127	0.187	0.1379	0.045	0.1884	0.1336
172	0.2033	0.1788	0.129	0.0495	0.1732	0.1352
174	0.2027	0.1819	0.1295	0.0403	0.1869	0.1369
176	0.2001	0.1763	0.1214	0.0461	0.181	0.1331
178	0.1936	0.1759	0.1229	0.0389	0.1726	0.1291
180	0.1998	0.168	0.1244	0.0429	0.1739	0.1358
182	0.1937	0.1762	0.1224	0.0383	0.1848	0.1237
184	0.1885	0.1707	0.1139	0.042	0.1709	0.1201
186	0.1948	0.1694	0.1146	0.0331	0.1681	0.1245
188	0.1956	0.163	0.1212	0.0394	0.1727	0.1265
190	0.1876	0.1608	0.1044	0.0361	0.1701	0.1219
192	0.1838	0.1638	0.1117	0.0328	0.1667	0.1146
194	0.1768	0.1647	0.1194	0.0325	0.1643	0.117
196	0.1815	0.1604	0.1078	0.0342	0.1709	0.1117
198	0.1809	0.1552	0.105	0.0309	0.1604	0.1185
200	0.1812	0.152	0.1072	0.0334	0.1644	0.1076
202	0.1814	0.1483	0.1014	0.0319	0.1574	0.1048
204	0.1749	0.1547	0.1047	0.0329	0.1524	0.1076
206	0.1696	0.1487	0.0962	0.0296	0.1607	0.1139
208	0.1741	0.157	0.1026	0.0283	0.157	0.1144
210	0.1728	0.1442	0.0957	0.0323	0.1541	0.1063
212	0.1715	0.1421	0.0994	0.0239	0.1465	0.107
214	0.1688	0.1456	0.0942	0.0307	0.1485	0.1053
216	0.1673	0.1484	0.0929	0.0248	0.1492	0.1035
218	0.163	0.1449	0.0942	0.0262	0.1452	0.1007
220	0.1633	0.1353	0.0899	0.0255	0.1424	0.1019
222	0.1651	0.135	0.0929	0.027	0.1416	0.1028
224	0.1612	0.1362	0.0926	0.0251	0.1353	0.0962
226	0.1575	0.1335	0.0923	0.0248	0.1368	0.1021
228	0.1556	0.1382	0.0906	0.0237	0.142	0.101
230	0.1511	0.1396	0.0838	0.0215	0.1322	0.0918
232	0.1487	0.1305	0.0815	0.0248	0.135	0.0907
234	0.1518	0.1294	0.0854	0.0216	0.133	0.0918
236	0.1492	0.1288	0.0827	0.0199	0.1346	0.0953
238	0.1472	0.1212	0.0769	0.021	0.1272	0.0894
240	0.1458	0.1276	0.0854	0.0213	0.1263	0.0936
242	0.147	0.1247	0.0802	0.0199	0.1332	0.0867
244	0.1416	0.1223	0.0805	0.0185	0.1291	0.087
246	0.1394	0.1268	0.0802	0.0185	0.1249	0.0846
248	0.1447	0.1246	0.0767	0.0194	0.1186	0.0842
250	0.1416	0.1255	0.0742	0.0162	0.1292	0.0881
252	0.1376	0.1166	0.0774	0.0176	0.1267	0.0824
254	0.1408	0.1185	0.0774	0.0147	0.1315	0.0811
256	0.1377	0.1141	0.0756	0.0164	0.124	0.0789
258	0.1391	0.1169	0.0661	0.0164	0.1139	0.0812
260	0.1371	0.1177	0.0687	0.0178	0.1175	0.0773
262	0.131	0.1127	0.0717	0.0135	0.1128	0.0799
264	0.133	0.1116	0.0677	0.0151	0.119	0.079
266	0.1278	0.1104	0.0739	0.0136	0.117	0.08
268	0.126	0.1124	0.0697	0.0134	0.1107	0.0759
270	0.1326	0.1108	0.0669	0.0133	0.1114	0.0736
272	0.1319	0.1053	0.0687	0.0125	0.1154	0.0757
274	0.1256	0.1111	0.0666	0.015	0.1106	0.067
276	0.1264	0.1087	0.0685	0.0151	0.1142	0.0711
278	0.1193	0.1056	0.0672	0.0132	0.1152	0.0686
280	0.12	0.1052	0.0641	0.0107	0.1073	0.0713
282	0.1204	0.1009	0.0653	0.0139	0.1048	0.0673
284	0.1133	0.0988	0.0587	0.0128	0.1114	0.0674
286	0.1216	0.1005	0.0645	0.0111	0.1056	0.0676
288	0.1155	0.098	0.0622	0.0122	0.1022	0.0653
290	0.1118	0.0974	0.0593	0.0107	0.1026	0.0631
292	0.1194	0.1013	0.0611	0.0104	0.1011	0.0712
294	0.1118	0.0969	0.0598	0.0113	0.1042	0.0658
296	0.1179	0.0985	0.0609	0.01	0.0993	0.0612
298	0.1072	0.0952	0.0594	0.0109	0.1089	0.0669
300	0.1149	0.0955	0.0569	0.0084	0.0995	0.0616
302	0.1067	0.0902	0.055	0.0104	0.0998	0.0581
304	0.1145	0.0912	0.0537	0.0088	0.1008	0.0602
306	0.1074	0.0939	0.0584	0.0085	0.0952	0.0609
308	0.108	0.0933	0.0523	0.0108	0.0945	0.0619
310	0.1121	0.0854	0.0522	0.0098	0.0936	0.0579
312	0.1061	0.0899	0.0519	0.0091	0.0967	0.0611
314	0.1106	0.0859	0.0501	0.0087	0.088	0.0588
316	0.102	0.091	0.05	0.0092	0.0912	0.0561
318	0.1023	0.0818	0.049	0.0089	0.0882	0.0573
320	0.1082	0.0886	0.0539	0.0077	0.0871	0.0562
322	0.0999	0.0827	0.0508	0.0079	0.0903	0.0553
324	0.1043	0.0824	0.0507	0.0091	0.0859	0.0513
326	0.0997	0.0801	0.0503	0.009	0.0876	0.0517
328	0.0988	0.0868	0.05	0.0074	0.0863	0.0554
330	0.1014	0.079	0.0417	0.0086	0.0883	0.0547
332	0.0966	0.08	0.0483	0.0072	0.0849	0.049
334	0.0911	0.077	0.0487	0.0064	0.0903	0.0517
336	0.095	0.0762	0.0471	0.0082	0.0814	0.0494
338	0.0896	0.0807	0.0435	0.0067	0.0837	0.0472
340	0.0935	0.0822	0.0481	0.0064	0.0817	0.0504
342	0.0945	0.0777	0.0418	0.005	0.082	0.0456
344	0.0894	0.0765	0.0433	0.0074	0.0812	0.0498
346	0.0908	0.0777	0.0441	0.0064	0.082	0.0495
348	0.088	0.0733	0.0419	0.005	0.0782	0.0476
350	0.0943	0.0733	0.0415	0.0061	0.0802	0.0469
352	0.0874	0.0738	0.042	0.0044	0.0784	0.0471
354	0.0901	0.0772	0.0424	0.0068	0.0771	0.0467
356	0.0864	0.0701	0.0387	0.0053	0.0822	0.0458
358	0.0875	0.071	0.0401	0.0053	0.0784	0.0436
360	0.0869	0.0695	0.041	0.0047	0.0741	0.0482
362	0.0817	0.0731	0.0399	0.0055	0.0775	0.0413
364	0.085	0.0661	0.0436	0.0047	0.0709	0.0437
366	0.0825	0.0678	0.0351	0.006	0.0718	0.0429
368	0.0842	0.0658	0.0366	0.0058	0.0706	0.0394
370	0.0817	0.071	0.0366	0.0038	0.071	0.0437
372	0.0829	0.0646	0.0373	0.0047	0.0688	0.0445
374	0.0784	0.0645	0.0365	0.0047	0.073	0.0409
376	0.0815	0.0666	0.0362	0.0042	0.0669	0.0402
378	0.0809	0.064	0.0366	0.0052	0.0706	0.038
380	0.078	0.0621	0.0377	0.004	0.0672	0.042
382	0.0782	0.0644	0.0375	0.0046	0.0663	0.041
384	0.072	0.0616	0.0352	0.0037	0.0626	0.0402
386	0.0738	0.065	0.0371	0.0044	0.067	0.0385
388	0.0753	0.0602	0.0315	0.0043	0.0717	0.0358
390	0.0776	0.0595	0.034	0.0043	0.0637	0.035
392	0.0728	0.0615	0.0329	0.0036	0.0662	0.0377
394	0.0694	0.0631	0.029	0.0043	0.0616	0.0366
396	0.0771	0.0546	0.0344	0.0043	0.0646	0.034
398	0.0733	0.0575	0.0374	0.0037	0.0608	0.0346
400	0.0722	0.0588	0.0314	0.0027	0.0652	0.0373
402	0.0713	0.0549	0.0318	0.0036	0.0606	0.0342
404	0.0747	0.0561	0.0302	0.0038	0.0647	0.0322
406	0.0681	0.0563	0.0314	0.0041	0.0602	0.0371
408	0.0654	0.0555	0.0327	0.0028	0.057	0.0325
410	0.0673	0.0529	0.0309	0.003	0.056	0.0334
412	0.0697	0.0503	0.0282	0.003	0.0589	0.0335
414	0.0674	0.0531	0.0333	0.0019	0.0608	0.0307
416	0.065	0.0516	0.0312	0.0032	0.0576	0.0315
418	0.0688	0.0509	0.0299	0.0027	0.0592	0.0326
420	0.065	0.0575	0.028	0.0039	0.0558	0.0319
422	0.0608	0.0522	0.0272	0.0028	0.0602	0.0316
424	0.065	0.0527	0.0284	0.0016	0.0582	0.0287
426	0.0577	0.049	0.0267	0.0021	0.0568	0.0289
428	0.0663	0.046	0.0272	0.0023	0.0589	0.0288
430	0.0644	0.0499	0.0259	0.0032	0.0559	0.0306
432	0.0577	0.0467	0.0259	0.0021	0.0511	0.0312
434	0.0619	0.0508	0.0256	0.0032	0.0557	0.0272
436	0.061	0.0449	0.0257	0.0015	0.0555	0.0288
438	0.0599	0.0519	0.0269	0.0021	0.0508	0.0259
440	0.0589	0.0472	0.0241	0.0032	0.0496	0.0269
442	0.0578	0.0465	0.0256	0.0021	0.0537	0.0292
444	0.0529	0.0421	0.0255	0.0016	0.0519	0.0263
446	0.0612	0.0447	0.0247	0.0023	0.0478	0.0252
448	0.0562	0.0454	0.0231	0.0018	0.0496	0.0269
450	0.0619	0.0474	0.0252	0.0018	0.049	0.0247
452	0.0569	0.0412	0.0253	0.0024	0.0475	0.0251
454	0.0524	0.044	0.0239	0.0026	0.0492	0.0232
456	0.0563	0.045	0.0251	0.0024	0.0458	0.0262
458	0.0589	0.0421	0.0252	0.0016	0.0497	0.0255
460	0.0516	0.0425	0.0223	0.002	0.05	0.023
462	0.0508	0.0424	0.0216	0.0015	0.0442	0.0235
464	0.0545	0.0414	0.0248	0.0014	0.0484	0.0225
466	0.053	0.0435	0.0227	0.0009	0.0453	0.021
468	0.0572	0.0425	0.0217	0.0012	0.0431	0.0231
470	0.0487	0.0398	0.0203	0.0016	0.0439	0.0244
472	0.0493	0.0409	0.0218	0.0013	0.043	0.0254
474	0.0523	0.0392	0.0206	0.0016	0.0444	0.0232
476	0.0517	0.0381	0.0221	0.0012	0.0435	0.0182
478	0.0518	0.0378	0.0226	0.0019	0.0393	0.0199
480	0.0469	0.0365	0.0224	0.0007	0.0398	0.0221
482	0.047	0.0344	0.0229	0.0013	0.0456	0.0208
484	0.0514	0.0371	0.019	0.0013	0.0399	0.0219
486	0.0479	0.0375	0.0204	0.0011	0.037	0.018
488	0.0475	0.0366	0.0184	0.0009	0.0424	0.0209
490	0.0501	0.0353	0.0191	0.0009	0.0413	0.0197
492	0.0479	0.034	0.02	0.0011	0.0415	0.0202
494	0.0501	0.0381	0.0185	0.0014	0.0436	0.021
496	0.044	0.0388	0.0179	0.0009	0.0412	0.0186
498	0.0421	0.0365	0.0159	0.0012	0.0412	0.0197
500	0.0428	0.0392	0.0174	0.0009	0.039	0.0186
502	0.0444	0.0349	0.0195	0.0009	0.0381	0.02
504	0.0429	0.0348	0.0182	0.0011	0.0389	0.0172
506	0.0432	0.0357	0.0185	0.0005	0.0365	0.0191
508	0.0439	0.0329	0.0155	0.0005	0.0377	0.0169
510	0.0444	0.033	0.016	0.0011	0.0367	0.0202
512	0.0416	0.0318	0.0162	0.0008	0.04	0.019
514	0.0425	0.0295	0.0194	0.0007	0.0383	0.0181
516	0.0436	0.0328	0.0169	0.001	0.0349	0.0175
518	0.0448	0.0332	0.017	0.001	0.0364	0.0165
520	0.0404	0.0324	0.0144	0.001	0.0401	0.0155
522	0.0405	0.0291	0.014	0.001	0.0368	0.0196
524	0.0403	0.0311	0.0157	0.0008	0.0366	0.0156
526	0.0418	0.0284	0.0152	0.0008	0.0365	0.017
528	0.0359	0.0322	0.0136	0.0009	0.0343	0.0164
530	0.038	0.03	0.015	0.0011	0.035	0.0144
532	0.0393	0.0265	0.0138	0.0004	0.0335	0.0184
534	0.0383	0.0291	0.0143	0.0004	0.033	0.0162
536	0.0409	0.0291	0.0141	0.001	0.0349	0.0166
538	0.0377	0.0317	0.0152	0.0014	0.0382	0.0153
540	0.0398	0.033	0.0139	0.0006	0.0325	0.015
542	0.0388	0.0294	0.0139	0.0006	0.035	0.0169
544	0.037	0.0265	0.0147	0.0009	0.031	0.0139
546	0.0356	0.0255	0.0123	0.0006	0.0334	0.0148
548	0.0367	0.0292	0.0133	0.0004	0.0307	0.0146
550	0.0342	0.0261	0.0136	0.0009	0.0323	0.0144
552	0.0344	0.0305	0.0137	0.0005	0.033	0.0146
554	0.0333	0.0286	0.0126	0.0004	0.0296	0.0119
556	0.0355	0.0266	0.0146	0.0008	0.0292	0.0146
558	0.0366	0.0271	0.0127	0.0008	0.0317	0.0129
560	0.0375	0.0241	0.0122	0.0006	0.0326	0.0147
562	0.0339	0.0303	0.0132	0.0007	0.0293	0.0147
564	0.0334	0.0241	0.0112	0.0004	0.0297	0.0137
566	0.0357	0.0241	0.014	0.001	0.0284	0.0135
568	0.0316	0.0254	0.0129	0.0004	0.0277	0.0141
570	0.0333	0.0249	0.0112	0.001	0.0312	0.0122
572	0.0314	0.0222	0.0141	0.0005	0.0269	0.0117
574	0.0314	0.0247	0.0109	0.0006	0.0299	0.0124
576	0.0347	0.0232	0.0124	0.0007	0.0244	0.0133
578	0.0331	0.0261	0.0118	0.0011	0.027	0.0126
580	0.0356	0.0242	0.0122	0.0008	0.0287	0.0109
582	0.0322	0.0227	0.0117	0.0011	0.0264	0.013
584	0.03	0.0254	0.0108	0.0007	0.028	0.011
586	0.0307	0.0214	0.0094	0.0006	0.0259	0.0107
588	0.0276	0.0258	0.0117	0.0005	0.0255	0.0109
590	0.0322	0.0218	0.0102	0.0005	0.0243	0.0121
592	0.0308	0.0245	0.01	0.001	0.026	0.0117
594	0.031	0.0224	0.0121	0.0004	0.0253	0.0084
596	0.0294	0.0232	0.0098	0.0007	0.026	0.0118
598	0.0313	0.0223	0.0107	0.0007	0.0256	0.0106
600	0.0277	0.0225	0.0107	0.0005	0.0238	0.0093
602	0.0302	0.022	0.0106	0.0005	0.0277	0.0127
604	0.0274	0.0208	0.0113
606	0.0264	0.0219	0.0111
608	0.0293	0.0202	0.0098
610	0.0262	0.0218	0.0107
612	0.0261	0.0203	0.0083
614	0.0285	0.0201	0.0109
616	0.0296	0.018	0.0077
618	0.0282	0.0203	0.0082
620	0.025	0.019	0.0086
622	0.0277	0.0205	0.0103
624	0.026	0.0209	0.008
626	0.0272	0.0181	0.0085
628	0.0261	0.0195	0.0103
630	0.0265	0.0198	0.0091
632	0.0244	0.0179	0.009
634	0.0258	0.0183	0.0083
636	0.0264	0.0179	0.0092
638	0.0238	0.0179	0.009
640	0.0251	0.0178	0.0083
642	0.0246	0.0181	0.0071
644	0.025	0.0195	0.0092
646	0.0225	0.0168	0.0069
648	0.0269	0.0188	0.0079
650	0.0221	0.0176	0.0079
652	0.0206	0.0152	0.007
654	0.0204	0.017	0.0074
656	0.0241	0.0176	0.0077
658	0.0223	0.0169	0.0065
660	0.0213	0.0166	0.0079
662	0.0203	0.0171	0.0054
664	0.0201	0.0167	0.0055
666	0.0228	0.0152	0.0075
668	0.0209	0.0142	0.0077
670	0.0218	0.0151	0.0074
672	0.0188	0.0129	0.0056
674	0.02	0.0148	0.0073
676	0.0191	0.0137	0.0069
678	0.0226	0.0158	0.007
680	0.0204	0.0148	0.0063
682	0.0212	0.0152	0.007
684	0.0208	0.0137	0.0063
686	0.0193	0.0153	0.0076
688	0.0191	0.0129	0.0072
690	0.019	0.0117	0.0062
692	0.0175	0.0115	0.0076
694	0.0196	0.0126	0.0059
696	0.0187	0.0147	0.0062
698	0.0193	0.0132	0.0068
700	0.0204	0.0133	0.0064
702	0.0167	0.0142	0.0055
704	0.0194	0.0132	0.0045
706	0.017	0.0114	0.007
708	0.0188	0.0134	0.0059
710	0.017	0.013	0.0064
712	0.0174	0.0132	0.0049
714	0.0175	0.0134	0.0055
716	0.017	0.0126	0.0061
718	0.0168	0.0123	0.0054
720	0.017	0.0104	0.0064
722	0.017	0.0136	0.0052
724	0.0182	0.01	0.0055
726	0.0178	0.0129	0.0057
728	0.0153	0.0127	0.0061
730	0.0172	0.0122	0.0046
732	0.0182	0.0116	0.004
734	0.017	0.0108	0.004
736	0.0165	0.0131	0.0047
738	0.0135	0.014	0.0045
740	0.0166	0.0104	0.0044
742	0.0161	0.0117	0.0057
744	0.0141	0.0117	0.0038
746	0.0144	0.0088	0.0038
748	0.0178	0.0104	0.0042
750	0.0161	0.0102	0.0051
752	0.0138	0.0109	0.0042
754	0.0148	0.0119	0.004
756	0.0135	0.0103	0.0038
758	0.0148	0.0109	0.0051
760	0.0161	0.0099	0.0037
762	0.0141	0.0093	0.0048
764	0.0144	0.0074	0.0044
766	0.0158	0.0085	0.0044
768	0.0131	0.0086	0.0049
770	0.014	0.0111	0.0033
772	0.0141	0.0095	0.0047
774	0.0138	0.0093	0.004
776	0.0153	0.0108	0.004
778	0.0136	0.0097	0.0045
780	0.015	0.0092	0.0046
782	0.0129	0.0075	0.0039
784	0.0135	0.0105	0.0039
786	0.0117	0.0092	0.0054
788	0.0129	0.0089	0.003
790	0.0122	0.0079	0.0045
792	0.0132	0.0082	0.0037
794	0.0113	0.0092	0.0046
796	0.0112	0.0098	0.0039
798	0.0121	0.0086	0.0037
800	0.0122	0.0076	0.0034
802	0.0143	0.0086	0.0046
804	0.012	0.0083	0.0033
806	0.0111	0.0083	0.0034
808	0.0128	0.009	0.0037
810	0.0118	0.0087	0.0036
812	0.0126	0.0061	0.0035
814	0.0125	0.0069	0.0035
816	0.0122	0.0081	0.0033
818	0.012	0.0084	0.0033
820	0.0111	0.0089	0.0028
822	0.0105	0.0081	0.0021
824	0.0115	0.0067	0.0021
826	0.0118	0.0054	0.0031
828	0.0127	0.0069	0.0025
830	0.0115	0.0056	0.0023
832	0.0091	0.0061	0.0031
834	0.0113	0.0077	0.0024
836	0.011	0.0081	0.0027
838	0.009	0.0061	0.0039
840	0.0107	0.0061	0.0032
842	0.0107	0.0061	0.0022
844	0.0104	0.0086	0.0032
846	0.0108	0.0075	0.0026
848	0.0128	0.0066	0.0028
850	0.0096	0.0062	0.0023

## Sheet: Fig.3d
Voltage	Current (A)
0.005	6.98674e-11
0.015	2.46575e-10
0.025	3.36657e-10
0.035	5.22052e-10
0.045	5.98757e-10
0.055	7.48118e-10
0.065	8.52447e-10
0.075	9.75758e-10
0.085	1.13713e-09
0.095	1.22447e-09
0.105	1.38048e-09
0.115	1.42447e-09
0.125	1.55556e-09
0.135	1.62447e-09
0.145	1.7345e-09
0.155	1.82447e-09
0.165	1.98956e-09
0.175	2.12064e-09
0.185	2.25172e-09
0.195	2.34949e-09
0.205	2.48058e-09
0.215	2.61166e-09
0.225	2.73183e-09
0.235	2.86291e-09
0.245	3.03936e-09
0.255	3.17044e-09
0.265	3.30152e-09
0.275	3.51159e-09
0.285	3.63176e-09
0.295	3.75194e-09
0.305	3.87212e-09
0.315	3.9923e-09
0.325	4.24715e-09
0.335	4.37823e-09
0.345	4.42237e-09
0.355	4.55345e-09
0.365	4.60454e-09
0.375	4.68296e-09
0.385	4.72711e-09
0.395	4.87125e-09
0.405	5.0191e-09
0.415	5.16696e-09
0.425	5.31482e-09
0.435	5.45801e-09
0.445	5.54216e-09
0.455	5.6463e-09
0.465	5.72044e-09
0.475	5.83819e-09
0.485	5.99593e-09
0.495	6.13368e-09
0.505	6.251e-09
0.515	6.32515e-09
0.525	6.43929e-09
0.535	6.51343e-09
0.545	6.59757e-09
0.555	6.72171e-09
0.565	6.83586e-09
0.575	6.97e-09
0.585	7.14414e-09
0.595	7.23299e-09
0.605	7.39713e-09
0.615	7.56127e-09
0.625	7.67541e-09
0.635	7.88956e-09
0.645	8.04343e-09
0.655	8.15757e-09
0.665	8.27171e-09
0.675	8.38585e-09
0.685	8.49999e-09
0.695	8.5815e-09
0.705	8.69565e-09
0.715	8.80979e-09
0.725	8.92393e-09
0.735	9.07807e-09
0.745	9.21313e-09
0.755	9.32727e-09
0.765	9.44141e-09
0.775	9.53255e-09
0.785	9.66969e-09
0.795	9.78384e-09
0.805	1.00746e-08
0.815	1.02888e-08
0.825	1.04029e-08
0.835	1.05171e-08
0.845	1.06312e-08
0.855	1.07453e-08
0.865	1.09595e-08
0.875	1.1242e-08
0.885	1.13561e-08
0.895	1.14703e-08
0.905	1.15844e-08
0.915	1.16986e-08
0.925	1.18127e-08
0.935	1.19268e-08
0.945	1.2041e-08
0.955	1.22179e-08
0.965	1.23948e-08
0.975	1.25717e-08
0.985	1.27486e-08
0.995	1.29255e-08
1.005	1.31024e-08
1.015	1.33131e-08
1.025	1.34441e-08
1.035	1.35751e-08
1.045	1.37061e-08
1.055	1.38371e-08
1.065	1.39681e-08
1.075	1.40991e-08
1.085	1.42301e-08
1.095	1.43611e-08
1.105	1.44922e-08
1.115	1.46851e-08
1.125	1.4878e-08
1.135	1.50709e-08
1.145	1.52638e-08
1.155	1.54567e-08
1.165	1.56496e-08
1.175	1.58425e-08
1.185	1.60351e-08
1.195	1.62331e-08
1.205	1.64311e-08
1.215	1.66291e-08
1.225	1.68271e-08
1.235	1.70251e-08
1.245	1.72231e-08
1.255	1.74211e-08
1.265	1.76191e-08
1.275	1.78171e-08
1.285	1.80139e-08
1.295	1.83003e-08
1.305	1.85867e-08
1.315	1.8873e-08
1.325	1.91594e-08
1.335	1.94458e-08
1.345	1.97322e-08
1.355	2.00185e-08
1.365	2.03049e-08
1.375	2.05913e-08
1.385	2.08781e-08
1.395	2.12506e-08
1.405	2.16231e-08
1.415	2.19956e-08
1.425	2.23681e-08
1.435	2.27406e-08
1.445	2.31131e-08
1.455	2.36256e-08
1.465	2.41381e-08
1.475	2.46506e-08
1.485	2.51631e-08
1.495	2.56756e-08
1.505	2.61881e-08
1.515	2.67006e-08
1.525	2.72131e-08
1.535	2.76596e-08
1.545	2.81061e-08
1.555	2.85526e-08
1.565	2.89991e-08
1.575	2.94456e-08
1.585	2.98921e-08
1.595	3.03386e-08
1.605	3.07851e-08
1.615	3.12316e-08
1.625	3.16781e-08
1.635	3.21246e-08
1.645	3.28249e-08
1.655	3.32714e-08
1.665	3.41179e-08
1.675	3.49644e-08
1.685	3.58109e-08
1.695	3.66574e-08
1.705	3.75392e-08
1.715	3.8221e-08
1.725	3.89028e-08
1.735	3.95846e-08
1.745	4.02664e-08
1.755	4.09482e-08
1.765	4.163e-08
1.775	4.23118e-08
1.785	4.40859e-08
1.795	4.47977e-08
1.805	4.55095e-08
1.815	4.62213e-08
1.825	4.69331e-08
1.835	4.76449e-08
1.845	4.83567e-08
1.855	4.90685e-08
1.865	4.99465e-08
1.875	5.10284e-08
1.885	5.21102e-08
1.895	5.3192e-08
1.905	5.42738e-08
1.915	5.53556e-08
1.925	5.64374e-08
1.935	5.73545e-08
1.945	5.92716e-08
1.955	6.11887e-08
1.965	6.31058e-08
1.975	6.50229e-08
1.985	6.68629e-08
1.995	6.798e-08
2.005	6.90971e-08
2.015	7.02142e-08
2.025	7.13313e-08
2.035	7.24484e-08
2.045	7.35656e-08
2.055	7.46827e-08
2.065	7.60699e-08
2.075	7.7187e-08
2.085	7.83041e-08
2.095	7.94212e-08
2.105	8.05383e-08
2.115	8.16554e-08
2.125	8.27725e-08
2.135	8.38896e-08
2.145	8.50067e-08
2.155	8.66162e-08
2.165	8.82257e-08
2.175	8.98352e-08
2.185	9.14447e-08
2.195	9.30542e-08
2.205	9.46637e-08
2.215	9.62732e-08
2.225	9.78827e-08
2.235	1.02665e-07
2.245	1.05175e-07
2.255	1.07684e-07
2.265	1.10194e-07
2.275	1.12703e-07
2.285	1.15213e-07
2.295	1.17722e-07
2.305	1.19135e-07
2.315	1.21644e-07
2.325	1.24154e-07
2.335	1.26663e-07
2.345	1.29173e-07
2.355	1.31682e-07
2.365	1.34192e-07
2.375	1.36701e-07
2.385	1.40362e-07
2.395	1.42872e-07
2.405	1.45381e-07
2.415	1.47891e-07
2.425	1.504e-07
2.435	1.5291e-07
2.445	1.55419e-07
2.455	1.57929e-07
2.465	1.60438e-07
2.475	1.63089e-07
2.485	1.65739e-07
2.495	1.6839e-07
2.505	1.7104e-07
2.515	1.73691e-07
2.525	1.76341e-07
2.535	1.78992e-07
2.545	1.81643e-07
2.555	1.84293e-07
2.565	1.86944e-07
2.575	1.89699e-07
2.585	1.93455e-07
2.595	1.97211e-07
2.605	2.00966e-07
2.615	2.04722e-07
2.625	2.08477e-07
2.635	2.12233e-07
2.645	2.15988e-07
2.655	2.19744e-07
2.665	2.21039e-07
2.675	2.24333e-07
2.685	2.27628e-07
2.695	2.30922e-07
2.705	2.34217e-07
2.715	2.37511e-07
2.725	2.40806e-07
2.735	2.441e-07
2.745	2.47395e-07
2.755	2.50689e-07
2.765	2.60171e-07
2.775	2.63652e-07
2.785	2.67133e-07
2.795	2.70615e-07
2.805	2.74096e-07
2.815	2.77578e-07
2.825	2.81059e-07
2.835	2.8454e-07
2.845	2.88022e-07
2.855	2.91503e-07
2.865	2.94985e-07
2.875	2.98466e-07
2.885	3.00126e-07
2.895	3.01785e-07
2.905	3.03445e-07
2.915	3.05104e-07
2.925	3.07764e-07
2.935	3.10424e-07
2.945	3.13083e-07
2.955	3.15743e-07
2.965	3.18402e-07
2.975	3.21062e-07
2.985	3.23722e-07
2.995	3.26381e-07
3.005	3.29041e-07
3.015	3.317e-07
3.025	3.3436e-07
3.035	3.3702e-07
3.045	3.39001e-07
3.055	3.41661e-07
3.065	3.4532e-07
3.075	3.4698e-07
3.085	3.49639e-07
3.095	3.52299e-07
3.105	3.54959e-07
3.115	3.57618e-07
3.125	3.60278e-07
3.135	3.62937e-07
3.145	3.65597e-07
3.155	3.68257e-07
3.165	3.70916e-07
3.175	3.78884e-07
3.185	3.80751e-07
3.195	3.82619e-07
3.205	3.84486e-07
3.215	3.86354e-07
3.225	3.88221e-07
3.235	3.90089e-07
3.245	3.91956e-07
3.255	3.93824e-07
3.265	3.95691e-07
3.275	3.97559e-07
3.285	3.99426e-07
3.295	4.01294e-07
3.305	4.03161e-07
3.315	4.05029e-07
3.325	4.06897e-07
3.335	4.08764e-07
3.345	4.10632e-07
3.355	4.12499e-07
3.365	4.14367e-07
3.375	4.16234e-07
3.385	4.18102e-07
3.395	4.19969e-07
3.405	4.21837e-07
3.415	4.23704e-07
3.425	4.24122e-07
3.435	4.2654e-07
3.445	4.28958e-07
3.455	4.31376e-07
3.465	4.33793e-07
3.475	4.36211e-07
3.485	4.38629e-07
3.495	4.41047e-07
3.505	4.43465e-07
3.515	4.45883e-07
3.525	4.483e-07
3.535	4.50718e-07
3.545	4.53136e-07
3.555	4.55554e-07
3.565	4.57972e-07
3.575	4.6039e-07
3.585	4.62808e-07
3.595	4.65225e-07
3.605	4.67643e-07
3.615	4.71263e-07
3.625	4.72883e-07
3.635	4.74503e-07
3.645	4.76123e-07
3.655	4.77743e-07
3.665	4.79362e-07
3.675	4.80982e-07
3.685	4.82602e-07
3.695	4.84222e-07
3.705	4.85842e-07
3.715	4.87462e-07
3.725	4.89082e-07
3.735	4.90702e-07
3.745	4.92322e-07
3.755	4.93941e-07
3.765	4.95561e-07
3.775	4.97181e-07
3.785	4.98801e-07
3.795	5.00421e-07
3.805	5.02041e-07
3.815	5.03661e-07
3.825	5.05281e-07
3.835	5.069e-07
3.845	5.0852e-07
3.855	5.1014e-07
3.865	5.1176e-07
3.875	5.1338e-07
3.885	5.14217e-07
3.895	5.15554e-07
3.905	5.1689e-07
3.915	5.18227e-07
3.925	5.19564e-07
3.935	5.20901e-07
3.945	5.22237e-07
3.955	5.23574e-07
3.965	5.24911e-07
3.975	5.26248e-07
3.985	5.27584e-07
3.995	5.28921e-07
4.005	5.30258e-07
4.015	5.31595e-07
4.025	5.32932e-07
4.035	5.34268e-07
4.045	5.35605e-07
4.055	5.36942e-07
4.065	5.38279e-07
4.075	5.39615e-07
4.085	5.40952e-07
4.095	5.42289e-07
4.105	5.43626e-07
4.115	5.44963e-07
4.125	5.46299e-07
4.135	5.47636e-07
4.145	5.48973e-07
4.155	5.5031e-07
4.165	5.51646e-07
4.175	5.52983e-07
4.185	5.5432e-07
4.195	5.55657e-07
4.205	5.57069e-07
4.215	5.58481e-07
4.225	5.59893e-07
4.235	5.61306e-07
4.245	5.62718e-07
4.255	5.6413e-07
4.265	5.65542e-07
4.275	5.66955e-07
4.285	5.68367e-07
4.295	5.69779e-07
4.305	5.71191e-07
4.315	5.72603e-07
4.325	5.74016e-07
4.335	5.75428e-07
4.345	5.7684e-07
4.355	5.78252e-07
4.365	5.79665e-07
4.375	5.81077e-07
4.385	5.82489e-07
4.395	5.83901e-07
4.405	5.85314e-07
4.415	5.86726e-07
4.425	5.88138e-07
4.435	5.8955e-07
4.445	5.90962e-07
4.455	5.92375e-07
4.465	5.93787e-07
4.475	5.95199e-07
4.485	5.96611e-07
4.495	5.98024e-07
4.505	5.99436e-07
4.515	6.00848e-07
4.525	6.0226e-07
4.535	6.03923e-07
4.545	6.04666e-07
4.555	6.0566e-07
4.565	6.06654e-07
4.575	6.07648e-07
4.585	6.08642e-07
4.595	6.09636e-07
4.605	6.1063e-07
4.615	6.11623e-07
4.625	6.12617e-07
4.635	6.13611e-07
4.645	6.14605e-07
4.655	6.15599e-07
4.665	6.16593e-07
4.675	6.17587e-07
4.685	6.1858e-07
4.695	6.19574e-07
4.705	6.20568e-07
4.715	6.21562e-07
4.725	6.22556e-07
4.735	6.2355e-07
4.745	6.24544e-07
4.755	6.25537e-07
4.765	6.26531e-07
4.775	6.27525e-07
4.785	6.28519e-07
4.795	6.29513e-07
4.805	6.30507e-07
4.815	6.31501e-07
4.825	6.32494e-07
4.835	6.33488e-07
4.845	6.34482e-07
4.855	6.35476e-07
4.865	6.3647e-07
4.875	6.37464e-07
4.885	6.38458e-07
4.895	6.39751e-07
4.905	6.41045e-07
4.915	6.42339e-07
4.925	6.43633e-07
4.935	6.44927e-07
4.945	6.46221e-07
4.955	6.47514e-07
4.965	6.48808e-07
4.975	6.50102e-07
4.985	6.51396e-07
4.995	6.5269e-07
5.005	6.53984e-07
5.015	6.55278e-07
5.025	6.56571e-07
5.035	6.57865e-07
5.045	6.59159e-07
5.055	6.60453e-07
5.065	6.61747e-07
5.075	6.63041e-07
5.085	6.64335e-07
5.095	6.65628e-07
5.105	6.66922e-07
5.115	6.68216e-07
5.125	6.6951e-07
5.135	6.70804e-07
5.145	6.72098e-07
5.155	6.73392e-07
5.165	6.74685e-07
5.175	6.75979e-07
5.185	6.77273e-07
5.195	6.78567e-07
5.205	6.79861e-07
5.215	6.81155e-07
5.225	6.82449e-07
5.235	6.83742e-07
5.245	6.85036e-07
5.255	6.8633e-07
5.265	6.87624e-07
5.275	6.88918e-07
5.285	6.90212e-07
5.295	6.92219e-07
5.305	6.93226e-07
5.315	6.94233e-07
5.325	6.9524e-07
5.335	6.96248e-07
5.345	6.97255e-07
5.355	6.98262e-07
5.365	6.99269e-07
5.375	7.00276e-07
5.385	7.01284e-07
5.395	7.02291e-07
5.405	7.03298e-07
5.415	7.04305e-07
5.425	7.05312e-07
5.435	7.06319e-07
5.445	7.07327e-07
5.455	7.08334e-07
5.465	7.09341e-07
5.475	7.10348e-07
5.485	7.11355e-07
5.495	7.12363e-07
5.505	7.1337e-07
5.515	7.14377e-07
5.525	7.15384e-07
5.535	7.16391e-07
5.545	7.17398e-07
5.555	7.18406e-07
5.565	7.19413e-07
5.575	7.2042e-07
5.585	7.21427e-07
5.595	7.22434e-07
5.605	7.23442e-07
5.615	7.24449e-07
5.625	7.25456e-07
5.635	7.26463e-07
5.645	7.2747e-07
5.655	7.28478e-07
5.665	7.29485e-07
5.675	7.30492e-07
5.685	7.31499e-07
5.695	7.32106e-07
5.705	7.32913e-07
5.715	7.33321e-07
5.725	7.33928e-07
5.735	7.34535e-07
5.745	7.35142e-07
5.755	7.35749e-07
5.765	7.36357e-07
5.775	7.36964e-07
5.785	7.37571e-07
5.795	7.38178e-07
5.805	7.38785e-07
5.815	7.39392e-07
5.825	7.4e-07
5.835	7.40607e-07
5.845	7.41214e-07
5.855	7.41821e-07
5.865	7.42428e-07
5.875	7.43036e-07
5.885	7.43643e-07
5.895	7.4425e-07
5.905	7.44857e-07
5.915	7.45464e-07
5.925	7.46071e-07
5.935	7.46679e-07
5.945	7.47286e-07
5.955	7.47893e-07
5.965	7.485e-07
5.975	7.49107e-07
5.985	7.49715e-07
5.995	7.50322e-07
6.005	7.50929e-07
6.015	7.51536e-07
6.025	7.52143e-07
6.035	7.5275e-07
6.045	7.53358e-07
6.055	7.53965e-07
6.065	7.54572e-07
6.075	7.55179e-07
6.085	7.55786e-07
6.095	7.56394e-07
6.105	7.57001e-07
6.115	7.57608e-07
6.125	7.59155e-07
6.135	7.60702e-07
6.145	7.62249e-07
6.155	7.63797e-07
6.165	7.65344e-07
6.175	7.66891e-07
6.185	7.68438e-07
6.195	7.69985e-07
6.205	7.71533e-07
6.215	7.7308e-07
6.225	7.74627e-07
6.235	7.76174e-07
6.245	7.77721e-07
6.255	7.79268e-07
6.265	7.80816e-07
6.275	7.82363e-07
6.285	7.8391e-07
6.295	7.85457e-07
6.305	7.87004e-07
6.315	7.88552e-07
6.325	7.90099e-07
6.335	7.91646e-07
6.345	7.93193e-07
6.355	7.9474e-07
6.365	7.96288e-07
6.375	7.97835e-07
6.385	7.99382e-07
6.395	8.00929e-07
6.405	8.02476e-07
6.415	8.04023e-07
6.425	8.05571e-07
6.435	8.07118e-07
6.445	8.08665e-07
6.455	8.10212e-07
6.465	8.11759e-07
6.475	8.13307e-07
6.485	8.14854e-07
6.495	8.16401e-07
6.505	8.17948e-07
6.515	8.19495e-07
6.525	8.21042e-07
6.535	8.2259e-07
6.545	8.24137e-07
6.555	8.25684e-07
6.565	8.27231e-07
6.575	8.28778e-07
6.585	8.30326e-07
6.595	8.31873e-07
6.605	8.3342e-07
6.615	8.34967e-07
6.625	8.36182e-07
6.635	8.37416e-07
6.645	8.38651e-07
6.655	8.39885e-07
6.665	8.4112e-07
6.675	8.42354e-07
6.685	8.43589e-07
6.695	8.44823e-07
6.705	8.46058e-07
6.715	8.47292e-07
6.725	8.48527e-07
6.735	8.49761e-07
6.745	8.50996e-07
6.755	8.5223e-07
6.765	8.53465e-07
6.775	8.54699e-07
6.785	8.55934e-07
6.795	8.57168e-07
6.805	8.58403e-07
6.815	8.59637e-07
6.825	8.60872e-07
6.835	8.62106e-07
6.845	8.63341e-07
6.855	8.64575e-07
6.865	8.6581e-07
6.875	8.67044e-07
6.885	8.68279e-07
6.895	8.69514e-07
6.905	8.70748e-07
6.915	8.71983e-07
6.925	8.73217e-07
6.935	8.74452e-07
6.945	8.75686e-07
6.955	8.76921e-07
6.965	8.78155e-07
6.975	8.7939e-07
6.985	8.80624e-07
6.995	8.81859e-07
7.005	8.83093e-07
7.015	8.84328e-07
7.025	8.85562e-07
7.035	8.86797e-07
7.045	8.88031e-07
7.055	8.89266e-07
7.065	8.905e-07
7.075	8.91735e-07
7.085	8.92969e-07
7.095	8.94204e-07
7.105	8.95438e-07
7.115	8.96673e-07
7.125	8.97907e-07
7.135	8.99142e-07
7.145	9.00376e-07
7.155	9.01611e-07
7.165	9.12289e-07
7.175	9.13768e-07
7.185	9.15246e-07
7.195	9.16724e-07
7.205	9.18203e-07
7.215	9.19681e-07
7.225	9.21159e-07
7.235	9.22638e-07
7.245	9.24116e-07
7.255	9.25594e-07
7.265	9.27073e-07
7.275	9.28551e-07
7.285	9.3003e-07
7.295	9.31508e-07
7.305	9.32986e-07
7.315	9.34465e-07
7.325	9.35943e-07
7.335	9.37421e-07
7.345	9.389e-07
7.355	9.40378e-07
7.365	9.41856e-07
7.375	9.43335e-07
7.385	9.44813e-07
7.395	9.46291e-07
7.405	9.4777e-07
7.415	9.49248e-07
7.425	9.50727e-07
7.435	9.52205e-07
7.445	9.53683e-07
7.455	9.55162e-07
7.465	9.5664e-07
7.475	9.58118e-07
7.485	9.59597e-07
7.495	9.61075e-07
7.505	9.62553e-07
7.515	9.64032e-07
7.525	9.6551e-07
7.535	9.66988e-07
7.545	9.68467e-07
7.555	9.69945e-07
7.565	9.71423e-07
7.575	9.72902e-07
7.585	9.7438e-07
7.595	9.75859e-07
7.605	9.77337e-07
7.615	9.78815e-07
7.625	9.80294e-07
7.635	9.81772e-07
7.645	9.8325e-07
7.655	9.84729e-07
7.665	9.86207e-07
7.675	9.87685e-07
7.685	9.89164e-07
7.695	9.90642e-07
7.705	9.9212e-07
7.715	9.93599e-07
7.725	9.95077e-07
7.735	9.95714e-07
7.745	9.97793e-07
7.755	9.99871e-07
7.765	1.00195e-06
7.775	1.00403e-06
7.785	1.00611e-06
7.795	1.00818e-06
7.805	1.01026e-06
7.815	1.01234e-06
7.825	1.01442e-06
7.835	1.0165e-06
7.845	1.01858e-06
7.855	1.02065e-06
7.865	1.02273e-06
7.875	1.02481e-06
7.885	1.02689e-06
7.895	1.02897e-06
7.905	1.03105e-06
7.915	1.03312e-06
7.925	1.0352e-06
7.935	1.03728e-06
7.945	1.03936e-06
7.955	1.04144e-06
7.965	1.04352e-06
7.975	1.04559e-06
7.985	1.04767e-06
7.995	1.04975e-06
8.005	1.05183e-06
8.015	1.05391e-06
8.025	1.05599e-06
8.035	1.05806e-06
8.045	1.06014e-06
8.055	1.06222e-06
8.065	1.0643e-06
8.075	1.06638e-06
8.085	1.06846e-06
8.095	1.07054e-06
8.105	1.07261e-06
8.115	1.07469e-06
8.125	1.07677e-06
8.135	1.07885e-06
8.145	1.08093e-06
8.155	1.08301e-06
8.165	1.08508e-06
8.175	1.08716e-06
8.185	1.08924e-06
8.195	1.09132e-06
8.205	1.0934e-06
8.215	1.09548e-06
8.225	1.09755e-06
8.235	1.09963e-06
8.245	1.10171e-06
8.255	1.10379e-06
8.265	1.10587e-06
8.275	1.10795e-06
8.285	1.11002e-06
8.295	1.1121e-06
8.305	1.11418e-06
8.315	1.11626e-06
8.325	1.11834e-06
8.335	1.12042e-06
8.345	1.12249e-06
8.355	1.12417e-06
8.365	1.12585e-06
8.375	1.12753e-06
8.385	1.12921e-06
8.395	1.13089e-06
8.405	1.13256e-06
8.415	1.13424e-06
8.425	1.13592e-06
8.435	1.1376e-06
8.445	1.13928e-06
8.455	1.14096e-06
8.465	1.14263e-06
8.475	1.14431e-06
8.485	1.14599e-06
8.495	1.14767e-06
8.505	1.14935e-06
8.515	1.15103e-06
8.525	1.1527e-06
8.535	1.15438e-06
8.545	1.15606e-06
8.555	1.15774e-06
8.565	1.15942e-06
8.575	1.1611e-06
8.585	1.16277e-06
8.595	1.16445e-06
8.605	1.16613e-06
8.615	1.16781e-06
8.625	1.16949e-06
8.635	1.17117e-06
8.645	1.17284e-06
8.655	1.17452e-06
8.665	1.1762e-06
8.675	1.17788e-06
8.685	1.17956e-06
8.695	1.18124e-06
8.705	1.18291e-06
8.715	1.18459e-06
8.725	1.18627e-06
8.735	1.18795e-06
8.745	1.18963e-06
8.755	1.19131e-06
8.765	1.19298e-06
8.775	1.19466e-06
8.785	1.19634e-06
8.795	1.19802e-06
8.805	1.1997e-06
8.815	1.20138e-06
8.825	1.20306e-06
8.835	1.20473e-06
8.845	1.20641e-06
8.855	1.20809e-06
8.865	1.20977e-06
8.875	1.21145e-06
8.885	1.21313e-06
8.895	1.2148e-06
8.905	1.21648e-06
8.915	1.21816e-06
8.925	1.21984e-06
8.935	1.22152e-06
8.945	1.2232e-06
8.955	1.22487e-06
8.965	1.22655e-06
8.975	1.22823e-06
8.985	1.22991e-06
8.995	1.23159e-06
9.005	1.23327e-06
9.015	1.23386e-06
9.025	1.23445e-06
9.035	1.23504e-06
9.045	1.23563e-06
9.055	1.23622e-06
9.065	1.23681e-06
9.075	1.23741e-06
9.085	1.238e-06
9.095	1.23859e-06
9.105	1.23918e-06
9.115	1.23977e-06
9.125	1.24036e-06
9.135	1.24095e-06
9.145	1.24155e-06
9.155	1.24214e-06
9.165	1.24273e-06
9.175	1.24332e-06
9.185	1.24391e-06
9.195	1.2445e-06
9.205	1.2451e-06
9.215	1.24569e-06
9.225	1.24628e-06
9.235	1.24687e-06
9.245	1.24746e-06
9.255	1.24805e-06
9.265	1.24864e-06
9.275	1.24924e-06
9.285	1.24983e-06
9.295	1.25042e-06
9.305	1.25101e-06
9.315	1.2516e-06
9.325	1.25219e-06
9.335	1.25278e-06
9.345	1.25338e-06
9.355	1.25397e-06
9.365	1.25456e-06
9.375	1.25515e-06
9.385	1.25574e-06
9.395	1.25633e-06
9.405	1.25693e-06
9.415	1.25752e-06
9.425	1.25811e-06
9.435	1.2587e-06
9.445	1.25929e-06
9.455	1.25988e-06
9.465	1.26047e-06
9.475	1.26107e-06
9.485	1.26166e-06
9.495	1.26376e-06
9.505	1.26587e-06
9.515	1.26797e-06
9.525	1.27008e-06
9.535	1.27218e-06
9.545	1.27429e-06
9.555	1.27639e-06
9.565	1.2785e-06
9.575	1.2806e-06
9.585	1.2827e-06
9.595	1.28481e-06
9.605	1.28691e-06
9.615	1.28902e-06
9.625	1.29112e-06
9.635	1.29323e-06
9.645	1.29533e-06
9.655	1.29744e-06
9.665	1.29991e-06
9.675	1.30202e-06
9.685	1.30412e-06
9.695	1.30623e-06
9.705	1.30833e-06
9.715	1.31044e-06
9.725	1.31254e-06
9.735	1.31465e-06
9.745	1.31675e-06
9.755	1.31886e-06
9.765	1.32096e-06
9.775	1.32306e-06
9.785	1.32517e-06
9.795	1.32727e-06
9.805	1.32938e-06
9.815	1.33148e-06
9.825	1.33359e-06
9.835	1.33569e-06
9.845	1.3378e-06
9.855	1.3399e-06
9.865	1.34201e-06
9.875	1.34411e-06
9.885	1.34622e-06
9.895	1.34832e-06
9.905	1.35043e-06
9.915	1.35253e-06
9.925	1.35464e-06
9.935	1.35674e-06
9.945	1.35885e-06
9.955	1.36095e-06
9.965	1.36306e-06
9.975	1.36516e-06
9.985	1.36726e-06
9.995	1.36937e-06
10.005	1.37147e-06

## Sheet: Fig.3e
Voltage	Current (A)
0.005	2.98674e-10
0.015	5.15674e-10
0.025	7.33147e-10
0.035	9.17344e-10
0.045	1.12063e-09
0.055	1.2802e-09
0.065	1.45307e-09
0.075	1.61242e-09
0.085	1.75679e-09
0.095	1.92824e-09
0.105	2.06817e-09
0.115	2.28911e-09
0.125	2.43932e-09
0.135	2.57683e-09
0.145	2.69401e-09
0.155	2.82024e-09
0.165	2.95951e-09
0.175	3.09441e-09
0.185	3.23554e-09
0.195	3.42821e-09
0.205	3.58867e-09
0.215	3.70305e-09
0.225	3.82091e-09
0.235	3.94251e-09
0.245	4.06867e-09
0.255	4.22793e-09
0.265	4.34152e-09
0.275	4.45815e-09
0.285	4.66704e-09
0.295	4.74646e-09
0.305	4.94472e-09
0.315	5.00049e-09
0.325	5.18914e-09
0.335	5.35428e-09
0.345	5.52471e-09
0.355	5.67313e-09
0.365	5.80152e-09
0.375	5.96764e-09
0.385	6.20226e-09
0.395	6.43058e-09
0.405	6.57162e-09
0.415	6.81351e-09
0.425	6.94615e-09
0.435	7.13276e-09
0.445	7.44898e-09
0.455	7.64921e-09
0.465	7.89257e-09
0.475	8.10462e-09
0.485	8.33233e-09
0.495	8.48435e-09
0.505	8.75438e-09
0.515	9.09856e-09
0.525	9.43349e-09
0.535	9.68692e-09
0.545	9.88741e-09
0.555	1.00435e-08
0.565	1.03133e-08
0.575	1.07966e-08
0.585	1.15503e-08
0.595	1.23864e-08
0.605	1.27807e-08
0.615	1.38387e-08
0.625	1.42791e-08
0.635	1.50204e-08
0.645	1.62638e-08
0.655	1.70669e-08
0.665	1.80397e-08
0.675	1.95331e-08
0.685	2.03499e-08
0.695	2.18232e-08
0.705	2.28457e-08
0.715	2.37438e-08
0.725	2.55858e-08
0.735	2.68141e-08
0.745	2.83796e-08
0.755	2.97811e-08
0.765	3.14026e-08
0.775	3.30329e-08
0.785	3.46641e-08
0.795	3.57673e-08
0.805	3.80803e-08
0.815	3.89153e-08
0.825	4.12327e-08
0.835	4.29571e-08
0.845	4.55151e-08
0.855	4.77626e-08
0.865	5.08153e-08
0.875	5.32341e-08
0.885	5.55942e-08
0.895	5.70876e-08
0.905	5.94753e-08
0.915	6.19627e-08
0.925	6.40892e-08
0.935	6.62883e-08
0.945	6.80692e-08
0.955	7.00871e-08
0.965	7.40602e-08
0.975	7.71575e-08
0.985	7.80929e-08
0.995	8.01909e-08
1.005	8.21471e-08
1.015	8.53767e-08
1.025	8.70387e-08
1.035	8.9377e-08
1.045	9.17781e-08
1.055	9.37906e-08
1.065	9.60785e-08
1.075	9.86597e-08
1.085	1.02292e-07
1.095	1.04032e-07
1.105	1.04534e-07
1.115	1.06827e-07
1.125	1.08644e-07
1.135	1.11295e-07
1.145	1.13188e-07
1.155	1.14837e-07
1.165	1.18492e-07
1.175	1.21088e-07
1.185	1.22268e-07
1.195	1.24342e-07
1.205	1.25548e-07
1.215	1.27683e-07
1.225	1.2892e-07
1.235	1.30482e-07
1.245	1.33667e-07
1.255	1.35948e-07
1.265	1.37926e-07
1.275	1.38253e-07
1.285	1.40945e-07
1.295	1.43343e-07
1.305	1.46486e-07
1.315	1.47905e-07
1.325	1.54834e-07
1.335	1.56712e-07
1.345	1.57866e-07
1.355	1.58337e-07
1.365	1.59763e-07
1.375	1.60394e-07
1.385	1.63267e-07
1.395	1.64847e-07
1.405	1.68462e-07
1.415	1.70916e-07
1.425	1.72988e-07
1.435	1.73863e-07
1.445	1.77863e-07
1.455	1.78493e-07
1.465	1.82407e-07
1.475	1.84174e-07
1.485	1.87308e-07
1.495	1.88213e-07
1.505	1.91877e-07
1.515	1.93269e-07
1.525	1.97032e-07
1.535	1.99423e-07
1.545	2.00384e-07
1.555	2.02325e-07
1.565	2.06762e-07
1.575	2.09776e-07
1.585	2.11295e-07
1.595	2.19074e-07
1.605	2.2013e-07
1.615	2.23313e-07
1.625	2.27147e-07
1.635	2.31003e-07
1.645	2.38356e-07
1.655	2.41827e-07
1.665	2.45942e-07
1.675	2.48323e-07
1.685	2.51941e-07
1.695	2.53761e-07
1.705	5.57466e-07
1.715	2.60589e-07
1.725	2.64381e-07
1.735	2.66943e-07
1.745	2.74114e-07
1.755	2.75864e-07
1.765	2.77438e-07
1.775	2.79838e-07
1.785	2.90437e-07
1.795	2.92545e-07
1.805	2.99681e-07
1.815	3.01865e-07
1.825	3.03314e-07
1.835	3.12968e-07
1.845	3.17526e-07
1.855	3.18525e-07
1.865	3.21376e-07
1.875	3.24488e-07
1.885	3.31604e-07
1.895	3.36434e-07
1.905	3.39693e-07
1.915	3.42158e-07
1.925	3.49661e-07
1.935	3.53049e-07
1.945	3.59921e-07
1.955	3.71376e-07
1.965	3.77694e-07
1.975	3.78632e-07
1.985	3.81353e-07
1.995	3.93491e-07
2.005	4.13488e-07

[truncated: 9 more sheets: Fig.3f, Fig.3g, Fig.3h, Fig.4a, Fig.4b, Fig.4c, Fig.4d, Fig.4e, Fig.4f]
